# Supplementary material for: Characterizing sensitivity and coverage of clinical WGS as a diagnostic test for genetic disorders
Source: BMC Med Genomics. 2021 Apr 13;14:102. doi: 10.1186/s12920-021-00948-5 (PMC8045368; doi:10.1186/s12920-021-00948-5)
Supplement: Supplementary file 2 — Additional file 2. Supplementary Material. [file 12920_2021_948_MOESM2_ESM.xlsx]

## Sheet: Supplementary Table 1
Supplementary Table 1 Sensitivity and PPV of SNPs (in the 1M validated region) for extracted samples of YH
Sample_Name	Variant_type	Sensitivity_of_hom_SNPs	PPV_of_hom_SNPs	Sensitivity_of_het_SNPs	PPV_of_het_SNPs
YH_10X	SNP	0.56409	0.99525	0.578209	0.993073
YH_20X	SNP	0.959551	0.995398	0.975722	0.992987
YH_30X	SNP	0.990477	0.995216	0.992276	0.99285
YH_40X	SNP	0.995431	0.995112	0.994072	0.992807
YH_50X	SNP	0.996401	0.995044	0.994406	0.992778
YH_60X	SNP	0.996754	0.995005	0.994593	0.99274
YH_70X	SNP	0.996873	0.994973	0.994613	0.992677
YH_80X	SNP	0.996983	0.99496	0.994693	0.992654
YH_90X	SNP	0.997024	0.994947	0.994689	0.992677
YH_100X	SNP	0.997079	0.994956	0.994701	0.99261
YH_120X	SNP	0.99712	0.994938	0.994745	0.992638
YH_150X	SNP	0.997152	0.994916	0.994753	0.992571

## Sheet: Supplementary Table 2
Supplementary Table 2 Coverage of extracted samples of NA12878-1 and YH in the 6 gene sets
Gene set	NA12878_10X	NA12878_20X	NA12878_30X	NA12878_40X	NA12878_50X	NA12878_60X	NA12878_70X	NA12878_80X	NA12878_90X	NA12878_100X	NA12878_120X	NA12878_150X
ACMG59	67.971	99.3451	99.8241	99.9647	99.9429	99.9886	99.9965	99.992	100	100	100	100			0-90%
ClinVar_version20190219_3824	66.0919	98.9001	99.7244	99.8554	99.9026	99.9166	99.9356	99.9456	99.9532	99.9594	99.9685	99.9751			90-99%
GeneticHomeReference_version20190702_1471	66.525	98.9859	99.7649	99.8742	99.9117	99.9253	99.9388	99.9438	99.9551	99.9623	99.9687	99.9721			99-100%
HGMD_version2018Q3_8171	66.1811	98.8026	99.6509	99.79	99.8327	99.8537	99.8706	99.8799	99.8869	99.8892	99.8994	99.9045
OMIM_version20180404_3835	65.9091	98.7538	99.6156	99.7489	99.7959	99.8049	99.8255	99.8358	99.8432	99.8488	99.8573	99.8636
Orphanet_version20190702_2405	66.297	98.9403	99.7412	99.8549	99.9022	99.9128	99.9296	99.9366	99.9442	99.9502	99.9603	99.9648
Gene set	YH_10X	YH_20X	YH_30X	YH_40X	YH_50X	YH_60X	YH_70X	YH_80X	YH_90X	YH_100X	YH_120X	YH_150X
ACMG59	59.28	98.169	99.7983	99.9593	99.9906	99.9752	100	100	100	100	100	100
ClinVar_version20190219_3824	53.5003	95.5799	99.2245	99.8006	99.9024	99.9373	99.9553	99.9651	99.9701	99.9729	99.9806	99.9856
GeneticHomeReference_version20190702_1471	52.7005	95.1205	99.1134	99.768	99.8981	99.9445	99.9652	99.9697	99.9788	99.9825	99.9882	99.9931
HGMD_version2018Q3_8171	53.8453	95.9328	99.3087	99.8185	99.9122	99.945	99.9602	99.9696	99.9726	99.9766	99.983	99.9868
OMIM_version20180404_3835	52.9603	95.3319	99.1455	99.7546	99.8617	99.9008	99.919	99.9307	99.9379	99.9422	99.9502	99.9561
Orphanet_version20190702_2405	52.919	95.1053	99.1163	99.7671	99.8918	99.9289	99.9487	99.9609	99.9676	99.9718	99.98	99.9868

## Sheet: Supplementary Table 3
Supplementary Table 3 Coverage of extracted samples of YH in ACMG 59 genes
	YH_10X	YH_20X	YH_30X	YH_40X	YH_50X	YH_60X	YH_70X	YH_80X	YH_90X	YH_100X	YH_120X	YH_150X
ACTA2	67.6367	100	100	100	100	100	100	100	100	100	100	100			0-95%
ACTC1	61.2875	93.2981	100	100	100	100	100	100	100	100	100	100			95-99.99%
APC	69.5382	99.9883	100	100	100	100	100	100	100	100	100	100			1
APOB	72.5022	98.4517	99.9343	99.9343	100	100	100	100	100	100	100	100
ATP7B	67.3033	99.1587	100	100	100	100	100	100	100	100	100	100
BMPR1A	66.4165	100	100	100	100	100	100	100	100	100	100	100
BRCA1	77.5036	100	100	100	100	100	100	100	100	100	100	100
BRCA2	73.4328	99.961	100	100	100	100	100	100	100	100	100	100
CACNA1S	43.3476	99.0573	100	100	100	100	100	100	100	100	100	100
COL3A1	72.3472	100	100	100	100	100	100	100	100	100	100	100
DSC2	50.9978	100	100	100	100	100	100	100	100	100	100	100
DSG2	75.9607	99.2553	100	100	100	100	100	100	100	100	100	100
DSP	63.4401	99.9188	100	100	100	100	100	100	100	100	100	100
FBN1	78.5283	99.6866	100	100	100	100	100	100	100	100	100	100
GLA	3.79845	73.9535	100	100	100	100	100	100	100	100	100	100
KCNH2	33.1897	84.8851	96.5517	100	100	100	100	100	100	100	100	100
KCNQ1	30.2806	98.3752	98.6214	100	100	100	100	100	100	100	100	100
LDLR	58.0333	99.2257	100	100	100	100	100	100	100	100	100	100
LMNA	61.8546	94.2356	100	100	100	100	100	100	100	100	100	100
MEN1	57.3923	100	100	100	100	100	100	100	100	100	100	100
MLH1	57.3756	99.1193	100	100	100	100	100	100	100	100	100	100
MSH2	66.0963	99.3226	100	100	100	100	100	100	100	100	100	100
MSH6	67.4994	99.6081	100	100	100	100	100	100	100	100	100	100
MUTYH	65.5152	100	100	100	100	100	100	100	100	100	100	100
MYBPC3	58.6667	98.0915	100	100	100	100	100	100	100	100	100	100
MYH11	55.6513	99.6114	100	100	100	100	100	100	100	100	100	100
MYH7	49.5351	99.9483	100	100	100	100	100	100	100	100	100	100
MYL2	72.0559	94.8104	100	100	100	100	100	100	100	100	100	100
MYL3	61.9048	100	100	100	100	100	100	100	100	100	100	100
NF2	80.2013	100	100	100	100	100	100	100	100	100	100	100
OTC	7.04225	77.9343	96.6197	100	100	100	100	100	100	100	100	100
PCSK9	40.7407	99.1823	100	100	100	100	100	100	100	100	100	100
PKP2	61.1489	99.7732	98.6017	100	100	100	100	100	100	100	100	100
PMS2	61.5295	100	100	100	100	100	100	100	100	100	100	100
PRKAG2	56.3743	95.9649	100	97.7778	100	100	100	100	100	100	100	100
PTEN	60.9736	99.67	100	100	100	100	100	100	100	100	100	100
RB1	44.277	93.5056	100	100	100	100	100	100	100	100	100	100
RET	41.4051	97.9073	100	100	100	100	100	100	100	100	100	100
RYR1	36.965	95.2438	99.3848	99.7817	99.8743	99.6692	100	100	100	100	100	100
RYR2	65.942	99.5773	100	100	100	100	100	100	100	100	100	100
SCN5A	55.6106	97.9177	100	100	100	100	100	100	100	100	100	100
SDHAF2	37.1257	100	100	100	100	100	100	100	100	100	100	100
SDHB	87.4259	98.5765	100	100	100	100	100	100	100	100	100	100
SDHC	51.7647	100	100	100	100	100	100	100	100	100	100	100
SDHD	94.5833	100	100	100	100	100	100	100	100	100	100	100
SMAD3	34.507	100	100	100	100	100	100	100	100	100	100	100
SMAD4	77.2152	98.9753	100	100	100	100	100	100	100	100	100	100
STK11	46.1598	98.0799	100	100	100	100	100	100	100	100	100	100
TGFBR1	67.8571	93.5847	94.709	99.8677	100	100	100	100	100	100	100	100
TGFBR2	68.6033	99.7653	100	100	100	100	100	100	100	100	100	100
TMEM43	54.1147	99.0856	100	100	100	100	100	100	100	100	100	100
TNNI3	53.8705	100	100	100	100	100	100	100	100	100	100	100
TNNT2	69.6655	99.1926	100	100	100	100	100	100	100	100	100	100
TP53	42.6396	99.8308	100	100	100	100	100	100	100	100	100	100
TPM1	71.1111	100	100	100	100	100	100	100	100	100	100	100
TSC1	55.7368	98.6838	100	100	100	100	100	100	100	100	100	100
TSC2	37.2235	95.9624	100	100	100	100	100	100	100	100	100	100
VHL	39.4081	85.3583	100	100	100	100	100	100	100	100	100	100
WT1	52.5097	99.4208	99.8069	100	100	100	100	100	100	100	100	100

## Sheet: Supplementary Table 4
Supplementary Table 4 Coverage of CNV syndromes (DECIPHER database) in extracted samples of YH
		YH_10X	YH_20X	YH_30X	YH_40X	YH_50X	YH_60X	YH_70X	YH_80X	YH_90X	YH_100X	YH_120X	YH_150X
12p13.33_Microdeletion_Syndrome		55.2537	94.998	97.2597	97.623	97.7592	97.8088	97.9866	98.0482	98.1593	98.2054	98.282	98.4456			0-90%
12q14_microdeletion_syndrome		60.6532	97.7993	99.4204	99.7008	99.7923	99.8449	99.882	99.8977	99.9041	99.9202	99.9311	99.9408			90-95%
15q13.3_microdeletion_syndrome		57.4005	97.3163	99.3146	99.5759	99.7068	99.7241	99.7814	99.7949	99.8153	99.8218	99.8327	99.8461			95-100%
15q24_recurrent_microdeletion_syndrome		55.7768	97.6096	99.462	99.6515	99.7034	99.719	99.7354	99.7535	99.7629	99.7695	99.778	99.7908
15q26_overgrowth_syndrome		58.6965	97.4539	99.2374	99.5096	99.6418	99.6813	99.7188	99.7376	99.7591	99.7689	99.7937	99.8186
16p11.2-p12.2_microdeletion_syndrome		58.2195	96.8254	98.9251	99.2888	99.4715	99.5826	99.6421	99.6884	99.7201	99.746	99.7842	99.8219
16p11.2-p12.2_microduplication_syndrome		58.5918	96.8893	98.9253	99.2772	99.4612	99.5745	99.6375	99.683	99.7179	99.7437	99.7832	99.8202
16p11.2_microduplication_syndrome		51.9647	96.5806	99.2297	99.5447	99.6855	99.7204	99.7373	99.7582	99.7715	99.7863	99.7973	99.8191
16p13.11_recurrent_microdeletion_neurocognitive_disorder_susceptibility_locus		53.5147	94.0935	97.4356	98.0759	98.4148	98.6702	98.8329	98.8959	99.0299	99.1049	99.2061	99.3357
16p13.11_recurrent_microduplication_neurocognitive_disorder_susceptibility_locus		53.5147	94.0935	97.4356	98.0759	98.4148	98.6702	98.8329	98.8959	99.0299	99.1049	99.2061	99.3357
17q21.31_recurrent_microdeletion_syndrome_Koolen_de_Vries_syndrome		55.8777	97.955	99.6913	99.7868	99.8266	99.8661	99.8849	99.9022	99.9048	99.9131	99.9138	99.9194
1p36_microdeletion_syndrome		50.4711	93.2497	95.9741	96.4758	96.6675	96.7878	96.8525	96.9098	96.9397	96.9666	97.01	97.05
1q21.1_recurrent_microdeletion_susceptibility_locus_for_neurodevelopmental_disorders		51.261	92.2526	97.9263	99.112	99.5266	99.6119	99.7019	99.759	99.8137	99.8267	99.8557	99.8855
1q21.1_recurrent_microduplication_possible_susceptibility_locus_for_neurodevelopmental_disorders		51.261	92.2526	97.9263	99.112	99.5266	99.6119	99.7019	99.759	99.8137	99.8267	99.8557	99.8855
1q21.1_susceptibility_locus_for_Thrombocytopenia-Absent_Radius_TAR_syndrome		59.3206	97.9829	99.5262	99.7176	99.8094	99.8537	99.8769	99.9145	99.9154	99.9405	99.9414	99.9524
22q11.2_distal_deletion_syndrome		56.3076	97.3809	99.2664	99.4994	99.5913	99.6408	99.6796	99.687	99.7133	99.7316	99.7537	99.7747
22q11_deletion_syndrome_Velocardiofacial__DiGeorge_syndrome		43.6536	86.9164	91.0591	92.3167	92.894	93.3948	93.6078	93.868	94.0048	94.1527	94.3705	94.5654
22q11_duplication_syndrome		43.6536	86.9164	91.0591	92.3167	92.894	93.3948	93.6078	93.868	94.0048	94.1527	94.3705	94.5654
22q13_deletion_syndrome_Phelan-Mcdermid_syndrome		43.5881	94.6834	98.4423	98.866	99.0922	99.3093	99.3908	99.4379	99.53	99.5791	99.5728	99.7379
2p15-16.1_microdeletion_syndrome		59.8061	97.574	99.3876	99.6741	99.7571	99.8034	99.8242	99.8374	99.8586	99.8654	99.8775	99.8964
2p21_Microdeletion_Syndrome		56.7813	97.0731	99.7103	99.9609	99.9682	99.9927	99.9972	99.9978	99.9978	99.9978	99.9978	99.9978
2q33.1_deletion_syndrome		58.9629	97.6662	99.4733	99.7365	99.8354	99.8716	99.8965	99.9156	99.9268	99.9327	99.9424	99.9493
2q37_monosomy		52.9925	96.243	98.761	99.3288	99.6315	99.659	99.7273	99.7718	99.7797	99.8146	99.8469	99.8985
3q29_microdeletion_syndrome		77.6766	98.6698	99.3626	99.5483	99.6171	99.6578	99.6819	99.7218	99.7427	99.7369	99.7643	99.7829
3q29_microduplication_syndrome		77.6766	98.6698	99.3626	99.5483	99.6171	99.6578	99.6819	99.7218	99.7427	99.7369	99.7643	99.7829
7q11.23_duplication_syndrome		49.1092	96.1593	98.8609	99.2616	99.4464	99.5114	99.5833	99.6133	99.6546	99.6789	99.7088	99.7404
8p23.1_deletion_syndrome		59.4249	98.0232	99.5114	99.7168	99.7879	99.8398	99.8757	99.8786	99.8975	99.9176	99.9299	99.9433
8p23.1_duplication_syndrome		59.4249	98.0232	99.5114	99.7168	99.7879	99.8398	99.8757	99.8786	99.8975	99.9176	99.9299	99.9433
8q21.11_Microdeletion_Syndrome		54.5316	95.6152	98.4807	99.1604	99.3888	99.4933	99.6013	99.6749	99.6893	99.7351	99.7921	99.8096
9q_subtelomeric_deletion_syndrome		53.7919	97.0677	98.7708	99.2769	99.3925	99.4584	99.5855	99.5869	99.7163	99.7624	99.8149	99.8734
ATR-16_syndrome		45.3815	94.6708	98.1821	98.7966	99.0183	99.1956	99.2912	99.3672	99.3872	99.4195	99.4868	99.5302
AZFa		4.95337	55.7611	89.0539	96.3846	98.1572	98.6446	98.9328	98.9713	99.1696	99.1843	99.274	99.3429
AZFb		11.7698	64.3088	88.7185	94.1783	95.5372	96.107	96.4034	96.5631	96.6698	96.7565	96.8763	96.9747
AZFb+AZFc		14.4417	68.7972	90.4364	95.1159	96.3261	96.8327	97.1059	97.2534	97.3565	97.4371	97.5448	97.6394
AZFc		25.627	86.1342	96.7442	98.4294	99.0252	99.2496	99.401	99.4858	99.5534	99.5934	99.6662	99.7301
Adult-onset_autosomal_dominant_leukodystrophy_ADLD		58.5781	97.6936	99.856	99.9868	100	100	100	100	100	100	100	100
Angelman_syndrome_Type_1		53.7969	94.3868	97.7477	98.4175	98.601	98.6819	98.738	98.7779	98.8015	98.8275	98.8548	98.8774
Angelman_syndrome_Type_2		53.1598	95.0046	98.5684	99.2831	99.4764	99.5573	99.6155	99.6546	99.6757	99.7	99.724	99.7476
Cat-Eye_Syndrome_Type_I		3.38328	4.32978	4.44005	4.47761	4.49674	4.51031	4.51603	4.52174	4.52483	4.52709	4.53079	4.53409
Charcot-Marie-Tooth_syndrome_type_1A_CMT1A		56.4854	96.8338	99.1761	99.4756	99.5958	99.6159	99.6551	99.6851	99.6912	99.7148	99.7361	99.7555
Cri_du_Chat_Syndrome_5p_deletion		56.6011	96.3458	98.6985	99.1625	99.3611	99.4783	99.5406	99.5877	99.6208	99.6463	99.6822	99.7213
Early-onset_Alzheimer_disease_with_cerebral_amyloid_angiopathy		62.5398	97.8746	99.2391	99.4955	99.5447	99.6156	99.6703	99.6982	99.7915	99.7739	99.8186	99.8276
Familial_Adenomatous_Polyposis		54.1709	97.2948	99.5084	99.9113	99.9149	99.9618	99.9813	99.9813	99.9827	99.9827	99.9827	99.9834
Hereditary_Liability_to_Pressure_Palsies_HNPP		56.4854	96.8338	99.1761	99.4756	99.5958	99.6159	99.6551	99.6851	99.6912	99.7148	99.7361	99.7555
Leri-Weill_dyschondrostosis_LWD_-_SHOX_deletion		46.0262	86.0143	90.2868	91.955	92.8938	93.7128	94.0248	94.4602	94.6947	95.0421	95.5594	95.8335
Miller-Dieker_syndrome_MDS		44.8674	81.4587	83.6715	84.04	84.1615	84.2318	84.274	84.3254	84.3432	84.3735	84.4004	84.4245
NF1-microdeletion_syndrome		55.7598	97.6766	99.5398	99.7593	99.8293	99.8648	99.871	99.8905	99.9088	99.9064	99.9173	99.9295
Pelizaeus-Merzbacher_disease		7.05817	72.2143	92.6004	99.3358	99.8324	99.9814	99.9814	99.9814	99.9814	99.9814	99.9814	99.9814
Potocki-Lupski_syndrome_17p11.2_duplication_syndrome		53.0253	96.4692	99.1178	99.5724	99.6855	99.7472	99.7907	99.8174	99.8304	99.8484	99.8648	99.8798
Potocki-Shaffer_syndrome		58.5919	98.2695	99.649	99.8003	99.8613	99.8862	99.9062	99.9317	99.9357	99.9314	99.9573	99.9612
Prader-Willi_Syndrome_Type_2		53.1598	95.0046	98.5684	99.2831	99.4764	99.5573	99.6155	99.6546	99.6757	99.7	99.724	99.7476
Prader-Willi_syndrome_Type_1		53.7969	94.3868	97.7477	98.4175	98.601	98.6819	98.738	98.7779	98.8015	98.8275	98.8548	98.8774
RCAD_renal_cysts_and_diabetes		56.4587	98.054	99.5851	99.8328	99.8998	99.9397	99.9531	99.9578	99.97	99.9712	99.9812	99.9885
Recurrent_16p12.1_microdeletion_neurodevelopmental_susceptibility_locus		58.5684	97.9392	99.7256	99.875	99.8967	99.9145	99.9391	99.9434	99.9418	99.9416	99.9503	99.9533
Rubinstein-Taybi_Syndrome		58.3113	97.6823	99.5976	99.9162	99.9774	99.9723	99.9787	99.9948	99.9948	100	100	100
Smith-Magenis_Syndrome		53.0253	96.4692	99.1178	99.5724	99.6855	99.7472	99.7907	99.8174	99.8304	99.8484	99.8648	99.8798
Sotos_syndrome		51.6869	96.5129	99.056	99.4442	99.6491	99.8002	99.8346	99.8529	99.8855	99.9046	99.9175	99.933
Split_handfoot_malformation_1_SHFM1		57.9692	98.3432	99.8864	99.9669	99.9716	99.9716	99.9716	99.9811	99.9905	100	100	100
Steroid_sulphatase_deficiency_STS		6.08084	58.6329	88.6107	94.2215	95.4439	95.8183	96.005	96.1732	96.2286	96.3282	96.4117	96.5159
WAGR_11p13_deletion_syndrome		61.7439	98.3619	99.3982	99.5886	99.6627	99.6916	99.7062	99.7157	99.7302	99.74	99.7495	99.7543
Williams-Beuren_Syndrome_WBS		49.1092	96.1593	98.8609	99.2616	99.4464	99.5114	99.5833	99.6133	99.6546	99.6789	99.7088	99.7404
Wolf-Hirschhorn_Syndrome		47.3023	94.8527	98.4199	99.1173	99.2485	99.4292	99.4873	99.5767	99.6059	99.6322	99.6686	99.7041
Xp11.22-linked_intellectual_disability		5.94107	57.9068	91.706	98.416	99.6173	99.9061	99.8969	99.977	99.9883	99.9957	99.9972	99.9975
Xp11.22-p11.23_Microduplication		6.52426	55.421	86.6566	94.001	95.8352	96.3567	96.6235	96.7602	96.8578	96.8973	96.9886	97.0692
Xq28_MECP2_duplication		5.00099	55.8643	90.7264	97.6911	99.1913	99.5746	99.7682	99.9868	99.971	99.9947	99.996	99.9974
Xq28_Microduplication		4.55323	50.2779	87.1491	96.907	98.3334	99.0419	99.1997	99.288	99.3774	99.3669	99.501	99.5853

## Sheet: Supplementary Table 5
Supplementary Table 5 Sensitivity and PPV in NA12878-2_120X and NA12878-1_40X
Sample name	Variant type	Sensitivity_of_hom_variants	PPV_of_hom_variants	Sensitivity_of_het_variants	PPV_of_het_variants
NA12878-2_120X	SNP	0.991029	0.830618	0.989825	0.70041
	Indel	0.803299	0.699096	0.906581	0.326321
NA12878-1_40X	SNP	0.994082	0.843037	0.99441	0.723397
	Indel	0.952963	0.687528	0.944317	0.476323

## Sheet: Supplementary Table 6
Supplementary Table 6 Coverage of CNV syndromes (DECIPHER database) in NA12878-2_120X and NA12878-1_40X
	NA12878-1_40X	NA12878-2_120X
12p13.33_Microdeletion_Syndrome	97.5498	2.87799			0-90%
12q14_microdeletion_syndrome	99.8608	2.96099			90-95%
15q13.3_microdeletion_syndrome	99.617	4.70379			95-100%
15q24_recurrent_microdeletion_syndrome	99.6093	11.2287
15q26_overgrowth_syndrome	99.4786	5.23294
16p11.2-p12.2_microdeletion_syndrome	99.4654	7.73758
16p11.2-p12.2_microduplication_syndrome	99.4856	6.82014
16p11.2_microduplication_syndrome	99.5304	15.3352
16p13.11_recurrent_microdeletion_neurocognitive_disorder_susceptibility_locus	99.2599	14.4905
16p13.11_recurrent_microduplication_neurocognitive_disorder_susceptibility_locus	99.2599	14.4905
17q21.31_recurrent_microdeletion_syndrome_Koolen_de_Vries_syndrome	99.7459	4.68688
1p36_microdeletion_syndrome	96.3423	7.50057
1q21.1_recurrent_microdeletion_susceptibility_locus_for_neurodevelopmental_disorders	99.3396	6.38074
1q21.1_recurrent_microduplication_possible_susceptibility_locus_for_neurodevelopmental_disorders	99.3396	6.38074
1q21.1_susceptibility_locus_for_Thrombocytopenia-Absent_Radius_TAR_syndrome	99.8191	17.2397
22q11.2_distal_deletion_syndrome	88.0998	7.58261
22q11_deletion_syndrome_Velocardiofacial__DiGeorge_syndrome	95.1948	12.4928
22q11_duplication_syndrome	95.1948	12.4928
22q13_deletion_syndrome_Phelan-Mcdermid_syndrome	98.2358	13.5019
2p15-16.1_microdeletion_syndrome	99.755	3.90305
2p21_Microdeletion_Syndrome	99.9431	11.1995
2q33.1_deletion_syndrome	99.8685	5.50494
2q37_monosomy	99.3149	5.0754
3q29_microdeletion_syndrome	99.5165	6.10578
3q29_microduplication_syndrome	99.5165	6.10578
7q11.23_duplication_syndrome	98.9358	7.90836
8p23.1_deletion_syndrome	99.6632	3.0379
8p23.1_duplication_syndrome	99.6632	3.0379
8q21.11_Microdeletion_Syndrome	99.7217	2.1433
9q_subtelomeric_deletion_syndrome	99.2866	7.21947
ATR-16_syndrome	98.5202	22.0208
AZFa
AZFb
AZFb+AZFc
AZFc
Adult-onset_autosomal_dominant_leukodystrophy_ADLD	99.9305	9.46058
Angelman_syndrome_Type_1	98.6803	3.69252
Angelman_syndrome_Type_2	99.5891	2.00421
Cat-Eye_Syndrome_Type_I	4.51976	0.304816
Charcot-Marie-Tooth_syndrome_type_1A_CMT1A	99.7468	1.67649
Cri_du_Chat_Syndrome_5p_deletion	99.1943	2.56642
Early-onset_Alzheimer_disease_with_cerebral_amyloid_angiopathy	99.6504	3.7063
Familial_Adenomatous_Polyposis	99.9993	10.9576
Hereditary_Liability_to_Pressure_Palsies_HNPP	99.7468	1.67649
Leri-Weill_dyschondrostosis_LWD_-_SHOX_deletion	93.3343	0.100865
Miller-Dieker_syndrome_MDS	84.0905	8.37766
NF1-microdeletion_syndrome	99.8425	8.36827
Pelizaeus-Merzbacher_disease	99.9814	25.4702
Potocki-Lupski_syndrome_17p11.2_duplication_syndrome	99.4791	10.8631
Potocki-Shaffer_syndrome	99.7059	4.22968
Prader-Willi_Syndrome_Type_2	99.5891	2.00421
Prader-Willi_syndrome_Type_1	98.6803	3.69252
RCAD_renal_cysts_and_diabetes	99.5859	8.46575
Recurrent_16p12.1_microdeletion_neurodevelopmental_susceptibility_locus	99.8527	11.3699
Rubinstein-Taybi_Syndrome	99.8775	12.4792
Smith-Magenis_Syndrome	99.4791	10.8631
Sotos_syndrome	99.4887	12.7963
Split_handfoot_malformation_1_SHFM1	100	5.6142
Steroid_sulphatase_deficiency_STS	96.4318	0.922866
WAGR_11p13_deletion_syndrome	99.8239	2.32194
Williams-Beuren_Syndrome_WBS	98.9358	7.90836
Wolf-Hirschhorn_Syndrome	98.879	10.2372
Xp11.22-linked_intellectual_disability	99.9681	21.4723
Xp11.22-p11.23_Microduplication	96.7364	7.70773
Xq28_MECP2_duplication	99.9118	3.98288
Xq28_Microduplication	99.0027	24.7825

## Sheet: Supplementary Table 7
Supplementary Table 7 Eight clinical cases with known disease causing variants
Sample ID	Known variants	Gene symbol	cHGVS	Clinical classification	Zygosity	Seuencing depth
19D0177286	MMACHC: c.609G>A	MMACHC	c.609G>A	Pathogenic	Het	17
18B4162431	MMACHC: c.80A>G	MMACHC	c.80A>G	Likely pathogenic	Het	26
18B4073215	ATP7B: c.2333G>T	ATP7B	c.2333G>T	Pathogenic	Het	34
	GJB2: c.299_300delAT,	GJB2	c.299_300delAT	Pathogenic	Het	24
18B4158442	SGSH: c.1129C>T	SGSH	c.1129C>T	Likely pathogenic	Het	20
	GJB2: c.235delC	GJB2	c.235delC	Pathogenic	Het	20
18B4158441	AR: c.2659A>G	AR	c.2659A>G	Likely pathogenic	Het	27
18B4024323	HBB: c.52A>T	HBB	c.52A>T	Pathogenic	Het	22
16D0673091	GJB2: c.560_605dup45	GJB2	c.560_605dupAGAAGACTGTCTTCACAGTGTTCATGATTGCAGTGTCTGGAATTTG	Pathogenic	Het	17
	GJB2: c.235delC	GJB2	c.235delC	Pathogenic	Het	22
18S4158439	LDLR: c.344G>A	LDLR	c.344G>A	Likely pathogenic	Het	25
	CFTR: c.3205G>A	CFTR	c.3205G>A	Likely pathogenic	Het	17

## Sheet: Supplementary Table 8
Supplementary Table 8 A new CNV call set of 2,022 “likely true positive” for NA12878
#Chromosome	Start_position	End_position	Size	Type
chr1	2911536	2911850	315	deletion
chr1	4204667	4204717	51	deletion
chr1	7570074	7571521	1448	deletion
chr1	9595360	9597869	2510	deletion
chr1	10482499	10483790	1292	deletion
chr1	11682873	11683189	317	deletion
chr1	16151682	16155632	3951	deletion
chr1	21786418	21786695	278	deletion
chr1	25592642	25661222	68581	deletion
chr1	31244650	31244744	95	deletion
chr1	31574934	31577199	2266	deletion
chr1	35101427	35111985	10559	deletion
chr1	35627104	35627431	328	deletion
chr1	36733282	36733515	234	deletion
chr1	36749217	36749269	53	deletion
chr1	37816478	37816722	245	deletion
chr1	39998246	40001288	3043	deletion
chr1	43857455	43857791	337	deletion
chr1	46207286	46207598	313	deletion
chr1	46366107	46366436	330	deletion
chr1	53594104	53595602	1499	deletion
chr1	56887702	56888019	318	deletion
chr1	58343211	58343535	325	deletion
chr1	58743910	58744826	917	deletion
chr1	60048628	60049655	1028	deletion
chr1	62390586	62390935	350	deletion
chr1	63151819	63152158	340	deletion
chr1	68007970	68008811	842	deletion
chr1	69806992	69807311	320	deletion
chr1	69943715	69944021	307	deletion
chr1	70027325	70027682	358	deletion
chr1	70946189	70946520	332	deletion
chr1	71741319	71741629	311	deletion
chr1	72766343	72811815	45473	deletion
chr1	74312425	74312678	254	deletion
chr1	78649157	78654148	4992	deletion
chr1	80221781	80223032	1252	deletion
chr1	82963291	82963615	325	deletion
chr1	83042644	83042964	321	deletion
chr1	84517858	84524770	6913	deletion
chr1	86405790	86406118	329	deletion
chr1	86740980	86741697	718	deletion
chr1	88873547	88873598	52	deletion
chr1	89475930	89478613	2684	deletion
chr1	91624771	91625054	284	deletion
chr1	92232051	92233331	1281	deletion
chr1	94288372	94291260	2889	deletion
chr1	105218662	105219460	799	deletion
chr1	108402972	108405499	2528	deletion
chr1	108733288	108737237	3950	deletion
chr1	109573240	109575184	1945	deletion
chr1	110187159	110191392	4234	deletion
chr1	110225019	110245280	20262	deletion
chr1	112074694	112074805	112	deletion
chr1	112834896	112837824	2929	deletion
chr1	116229468	116232839	3372	deletion
chr1	117002162	117002292	131	deletion
chr1	118091036	118091258	223	deletion
chr1	144468090	144480623	12534	deletion
chr1	144954627	144955376	750	deletion
chr1	149532289	149572952	40664	deletion
chr1	150037842	150037898	57	deletion
chr1	152555495	152586932	31438	deletion
chr1	152760084	152770547	10464	deletion
chr1	153133703	153133960	258	deletion
chr1	157540655	157540871	217	deletion
chr1	158867540	158869980	2441	deletion
chr1	158961353	158966208	4856	deletion
chr1	159014810	159018679	3870	deletion
chr1	159648708	159649659	952	deletion
chr1	162052665	162052985	321	deletion
chr1	165731209	165731489	281	deletion
chr1	171783587	171783649	63	deletion
chr1	180183831	180184150	320	deletion
chr1	180292989	180293313	325	deletion
chr1	180749765	180755414	5650	deletion
chr1	181043348	181043808	461	deletion
chr1	185009806	185011738	1933	deletion
chr1	185373096	185373434	339	deletion
chr1	187464747	187466829	2083	deletion
chr1	187716053	187722514	6462	deletion
chr1	188539457	188540228	772	deletion
chr1	188994948	188995283	336	deletion
chr1	189704477	189783356	78880	deletion
chr1	190837319	190837490	172	deletion
chr1	194451056	194454312	3257	deletion
chr1	194517604	194517863	260	deletion
chr1	197894025	197894310	286	deletion
chr1	207292375	207293149	775	deletion
chr1	207542027	207545525	3499	deletion
chr1	211965009	211965782	774	deletion
chr1	212471179	212472619	1441	deletion
chr1	213083966	213086597	2632	deletion
chr1	217269958	217270023	66	deletion
chr1	217754074	217754377	304	deletion
chr1	218245628	218246489	862	deletion
chr1	222374169	222380531	6363	deletion
chr1	228024093	228024405	313	deletion
chr1	229373395	229373771	377	deletion
chr1	229812540	229820837	8298	deletion
chr1	232775529	232775843	315	deletion
chr1	232836575	232836759	185	deletion
chr1	233962115	233963557	1443	deletion
chr1	234318645	234319749	1105	deletion
chr1	235537077	235538345	1269	deletion
chr1	236279278	236279832	555	deletion
chr1	236548998	236551425	2428	deletion
chr1	236594925	236595250	326	deletion
chr1	240616990	240617314	325	deletion
chr1	240641200	240641602	403	deletion
chr1	241149856	241150181	326	deletion
chr1	241360537	241360852	316	deletion
chr1	241586225	241586489	265	deletion
chr1	243127774	243129222	1449	deletion
chr1	243782747	243783759	1013	deletion
chr1	246125965	246126155	191	deletion
chr1	246167282	246167379	98	deletion
chr1	247959050	247959103	54	deletion
chr1	248755655	248797597	41943	deletion
chr1	248839443	248841018	1576	deletion
chr1	248849861	248850138	278	deletion
chr10	1537791	1537898	108	deletion
chr10	4290058	4291690	1633	deletion
chr10	4634801	4635120	320	deletion
chr10	4708523	4710520	1998	deletion
chr10	5889589	5892807	3219	deletion
chr10	6097370	6097868	499	deletion
chr10	7077041	7078303	1263	deletion
chr10	8781978	8782307	330	deletion
chr10	9436189	9436251	63	deletion
chr10	10075348	10075398	51	deletion
chr10	10493409	10493732	324	deletion
chr10	12596183	12596570	388	deletion
chr10	14936348	14936665	318	deletion
chr10	15532464	15532774	311	deletion
chr10	18503073	18503589	517	deletion
chr10	19397308	19397645	338	deletion
chr10	19504645	19504784	140	deletion
chr10	19996544	19998179	1636	deletion
chr10	20667245	20667565	321	deletion
chr10	23635492	23635621	130	deletion
chr10	24376838	24378445	1608	deletion
chr10	26354751	26355068	318	deletion
chr10	26767941	26768247	307	deletion
chr10	27224091	27228168	4078	deletion
chr10	29712145	29712720	576	deletion
chr10	29742213	29742935	723	deletion
chr10	29883209	29883264	56	deletion
chr10	31246748	31251766	5019	deletion
chr10	31443354	31444868	1515	deletion
chr10	32705726	32706064	339	deletion
chr10	33492640	33492929	290	deletion
chr10	42701553	42716791	15239	deletion
chr10	44675233	44675325	93	deletion
chr10	49917156	49917479	324	deletion
chr10	53203693	53214227	10535	deletion
chr10	53827667	53827985	319	deletion
chr10	54860810	54861129	320	deletion
chr10	57702025	57702365	341	deletion
chr10	58863547	58863866	320	deletion
chr10	59209793	59211848	2056	deletion
chr10	59256852	59258100	1249	deletion
chr10	61365481	61365800	320	deletion
chr10	63743614	63743792	179	deletion
chr10	65509251	65511405	2155	deletion
chr10	66841805	66842061	257	deletion
chr10	71280917	71291284	10368	deletion
chr10	71314957	71315065	109	deletion
chr10	72448735	72451343	2609	deletion
chr10	73256581	73256701	121	deletion
chr10	78255575	78261021	5447	deletion
chr10	78800902	78801221	320	deletion
chr10	81188158	81188234	77	deletion
chr10	81474561	81502396	27836	deletion
chr10	82904660	82904914	255	deletion
chr10	84400756	84400905	150	deletion
chr10	88666175	88666515	341	deletion
chr10	89275802	89276561	760	deletion
chr10	91547384	91547720	337	deletion
chr10	91809911	91810221	311	deletion
chr10	92969225	92969563	339	deletion
chr10	93633333	93634563	1231	deletion
chr10	94134432	94137766	3335	deletion
chr10	95545481	95546492	1012	deletion
chr10	99034741	99037238	2498	deletion
chr10	99417568	99417626	59	deletion
chr10	100025125	100025464	340	deletion
chr10	100688639	100702031	13393	deletion
chr10	105053207	105054215	1009	deletion
chr10	105097522	105097836	315	deletion
chr10	107252997	107253348	352	deletion
chr10	107950652	107951600	949	deletion
chr10	108030304	108032575	2272	deletion
chr10	114112179	114116659	4481	deletion
chr10	114157784	114158122	339	deletion
chr10	117711613	117711999	387	deletion
chr10	119634274	119634605	332	deletion
chr10	121046814	121046865	52	deletion
chr10	122226691	122228857	2167	deletion
chr10	122701143	122701437	295	deletion
chr10	127745180	127745980	801	deletion
chr10	128106472	128106786	315	deletion
chr10	132372179	132372324	146	deletion
chr10	132635396	132638414	3019	deletion
chr10	132909082	132912781	3700	deletion
chr10	132988697	132991196	2500	deletion
chr11	190950	191169	220	deletion
chr11	677313	677769	457	deletion
chr11	4248265	4353229	104965	deletion
chr11	4968456	4975835	7380	deletion
chr11	5106964	5107211	248	deletion
chr11	5760086	5762366	2281	deletion
chr11	6881402	6881922	521	deletion
chr11	7428579	7428910	332	deletion
chr11	7716903	7717219	317	deletion
chr11	7790355	7791994	1640	deletion
chr11	8326057	8326195	139	deletion
chr11	9525772	9526790	1019	deletion
chr11	10260036	10261329	1294	deletion
chr11	10292738	10293842	1105	deletion
chr11	11875573	11876539	967	deletion
chr11	12152544	12152868	325	deletion
chr11	12943732	12944009	278	deletion
chr11	14348310	14348626	317	deletion
chr11	16582093	16582183	91	deletion
chr11	16587158	16587294	137	deletion
chr11	16597563	16597886	324	deletion
chr11	16996173	16996599	427	deletion
chr11	17195839	17196152	314	deletion
chr11	18165198	18165285	88	deletion
chr11	22010475	22010544	70	deletion
chr11	22470785	22472850	2066	deletion
chr11	25680026	25680080	55	deletion
chr11	27307869	27308202	334	deletion
chr11	27657262	27657596	335	deletion
chr11	29007143	29012766	5624	deletion
chr11	29139370	29140327	958	deletion
chr11	29748267	29748603	337	deletion
chr11	29967582	29968470	889	deletion
chr11	31152431	31152747	317	deletion
chr11	31393768	31397650	3883	deletion
chr11	34728119	34728613	495	deletion
chr11	37793218	37793347	130	deletion
chr11	41007018	41007340	323	deletion
chr11	41818199	41819025	827	deletion
chr11	41822280	41822607	328	deletion
chr11	42464098	42464409	312	deletion
chr11	43891829	43892165	337	deletion
chr11	43909603	43909911	309	deletion
chr11	45429848	45431615	1768	deletion
chr11	47057588	47063700	6113	deletion
chr11	48120061	48120370	310	deletion
chr11	48600857	48604286	3430	deletion
chr11	48734744	48736963	2220	deletion
chr11	48880634	48881844	1211	deletion
chr11	48928943	48929253	311	deletion
chr11	50234630	50234680	51	deletion
chr11	50640269	50641124	856	deletion
chr11	51341174	51367675	26502	deletion
chr11	51577840	51581765	3926	deletion
chr11	55368372	55426969	58598	deletion
chr11	55434292	55443935	9644	deletion
chr11	55445715	55457586	11872	deletion
chr11	57962828	57963155	328	deletion
chr11	58166965	58168146	1182	deletion
chr11	58587133	58587988	856	deletion
chr11	58594195	58596027	1833	deletion
chr11	61107785	61108124	340	deletion
chr11	61944785	61945082	298	deletion
chr11	64268439	64268499	61	deletion
chr11	65642108	65643520	1413	deletion
chr11	66711479	66713552	2074	deletion
chr11	67642222	67644907	2686	deletion
chr11	68183089	68183404	316	deletion
chr11	69400834	69401399	566	deletion
chr11	71861597	71861912	316	deletion
chr11	74145057	74145404	348	deletion
chr11	81856334	81862981	6648	deletion
chr11	89932513	89932852	340	deletion
chr11	93102800	93103118	319	deletion
chr11	93679228	93681405	2178	deletion
chr11	94091791	94091841	51	deletion
chr11	96614759	96615086	328	deletion
chr11	99276322	99276662	341	deletion
chr11	101416772	101417102	331	deletion
chr11	102471846	102472162	317	deletion
chr11	102751102	102752804	1703	deletion
chr11	103087928	103088084	157	deletion
chr11	104180380	104180723	344	deletion
chr11	104267742	104273236	5495	deletion
chr11	107158610	107158665	56	deletion
chr11	109930919	109930994	76	deletion
chr11	114397160	114397230	71	deletion
chr11	123230019	123230075	57	deletion
chr11	124775004	124778380	3377	deletion
chr11	124830138	124830246	109	deletion
chr11	125053085	125053375	291	deletion
chr11	125719438	125719592	155	deletion
chr11	127787314	127787416	103	deletion
chr11	132558585	132558874	290	deletion
chr11	134601920	134607017	5098	deletion
chr12	292172	297979	5808	deletion
chr12	377419	384772	7354	deletion
chr12	1028764	1029616	853	deletion
chr12	1864004	1864320	317	deletion
chr12	2300995	2301051	57	deletion
chr12	6907383	6907639	257	deletion
chr12	8558501	8591535	33035	deletion
chr12	8625578	8625889	312	deletion
chr12	9016853	9017888	1036	deletion
chr12	9635128	9688881	53754	deletion
chr12	9722037	9723011	975	deletion
chr12	10703487	10703814	328	deletion
chr12	11222191	11249671	27481	deletion
chr12	11258524	11258838	315	deletion
chr12	11288103	11288156	54	deletion
chr12	11341898	11342212	315	deletion
chr12	11515723	11544432	28710	deletion
chr12	12200979	12201101	123	deletion
chr12	13725912	13726562	651	deletion
chr12	13941609	13941706	98	deletion
chr12	14052329	14052822	494	deletion
chr12	14258601	14258932	332	deletion
chr12	16420132	16421288	1157	deletion
chr12	22047473	22047575	103	deletion
chr12	23795725	23796038	314	deletion
chr12	23939446	23940212	767	deletion
chr12	24460412	24460701	290	deletion
chr12	27433987	27434318	332	deletion
chr12	30371300	30371728	429	deletion
chr12	32963599	32963914	316	deletion
chr12	34845067	34849183	4117	deletion
chr12	37991227	37994637	3411	deletion
chr12	38009953	38018211	8259	deletion
chr12	38084722	38086524	1803	deletion
chr12	41183193	41183503	311	deletion
chr12	41757437	41757525	89	deletion
chr12	42238053	42238877	825	deletion
chr12	45903207	45909947	6741	deletion
chr12	45948359	45948444	86	deletion
chr12	47075350	47075698	349	deletion
chr12	48708487	48711018	2532	deletion
chr12	51216448	51218462	2015	deletion
chr12	54245407	54245696	290	deletion
chr12	55127306	55127366	61	deletion
chr12	62295031	62295217	187	deletion
chr12	71602363	71604480	2118	deletion
chr12	72356517	72358157	1641	deletion
chr12	72739802	72739855	54	deletion
chr12	74571808	74572021	214	deletion
chr12	83844044	83844608	565	deletion
chr12	83959217	83959533	317	deletion
chr12	84042269	84042582	314	deletion
chr12	84484484	84484800	317	deletion
chr12	84593115	84596020	2906	deletion
chr12	86523315	86523635	321	deletion
chr12	90487031	90491708	4678	deletion
chr12	94358328	94358640	313	deletion
chr12	95244023	95244449	427	deletion
chr12	95344056	95344366	311	deletion
chr12	96010454	96012414	1961	deletion
chr12	96233490	96236776	3287	deletion
chr12	98669930	98672101	2172	deletion
chr12	98955382	98959032	3651	deletion
chr12	99793931	99802772	8842	deletion
chr12	100288337	100291779	3443	deletion
chr12	102102410	102107115	4706	deletion
chr12	105773514	105773838	325	deletion
chr12	115023765	115023828	64	deletion
chr12	123010338	123010667	330	deletion
chr12	124795816	124795936	121	deletion
chr12	126825401	126825492	92	deletion
chr12	127199948	127200287	340	deletion
chr12	127502624	127502852	229	deletion
chr12	127660426	127660752	327	deletion
chr12	127947266	127947318	53	deletion
chr12	128037977	128038294	318	deletion
chr12	130060287	130060618	332	deletion
chr13	20342595	20343472	878	deletion
chr13	22574676	22574770	95	deletion
chr13	23055208	23055515	308	deletion
chr13	23632424	23637293	4870	deletion
chr13	24057640	24057972	333	deletion
chr13	24710954	24711268	315	deletion
chr13	25721017	25721336	320	deletion
chr13	28268151	28269060	910	deletion
chr13	29891562	29891873	312	deletion
chr13	29954757	29955081	325	deletion
chr13	31043601	31043825	225	deletion
chr13	31175585	31175920	336	deletion
chr13	31703504	31705692	2189	deletion
chr13	34192594	34193335	742	deletion
chr13	36806770	36806861	92	deletion
chr13	36818914	36818975	62	deletion
chr13	37414451	37414779	329	deletion
chr13	39057317	39060204	2888	deletion
chr13	39934236	39935552	1317	deletion
chr13	40028469	40028791	323	deletion
chr13	42946047	42946378	332	deletion
chr13	44380306	44380651	346	deletion
chr13	45042429	45043106	678	deletion
chr13	48419925	48420081	157	deletion
chr13	51069347	51075082	5736	deletion
chr13	51551934	51552263	330	deletion
chr13	55941166	55941469	304	deletion
chr13	56151096	56151219	124	deletion
chr13	57975500	57975848	349	deletion
chr13	60172490	60172823	334	deletion
chr13	65637801	65638216	416	deletion
chr13	67174780	67177425	2646	deletion
chr13	67950542	67950594	53	deletion
chr13	69966662	69966961	300	deletion
chr13	70079642	70079696	55	deletion
chr13	72386637	72386687	51	deletion
chr13	72477264	72480580	3317	deletion
chr13	72807612	72812361	4750	deletion
chr13	72843031	72846923	3893	deletion
chr13	74074911	74075239	329	deletion
chr13	76639273	76639600	328	deletion
chr13	78997598	78998715	1118	deletion
chr13	79661067	79661402	336	deletion
chr13	79757405	79757461	57	deletion
chr13	80678313	80678630	318	deletion
chr13	81747236	81747564	329	deletion
chr13	82355641	82355696	56	deletion
chr13	83165934	83172206	6273	deletion
chr13	83179448	83179755	308	deletion
chr13	85929515	85929693	179	deletion
chr13	85936698	85937632	935	deletion
chr13	89003264	89003600	337	deletion
chr13	91160038	91160287	250	deletion
chr13	92111709	92111830	122	deletion
chr13	92279248	92279583	336	deletion
chr13	98721236	98721556	321	deletion
chr13	99254021	99258251	4231	deletion
chr13	101625773	101625871	99	deletion
chr13	101894135	101896428	2294	deletion
chr13	101906943	101907262	320	deletion
chr13	103931643	103931958	316	deletion
chr13	104009854	104010173	320	deletion
chr13	104091776	104092258	483	deletion
chr13	104144377	104144660	284	deletion
chr13	105161209	105161523	315	deletion
chr13	105708090	105708434	345	deletion
chr13	106449327	106449921	595	deletion
chr13	107924538	107924861	324	deletion
chr13	109361752	109362442	691	deletion
chr13	111559414	111559652	239	deletion
chr13	114505558	114506637	1080	deletion
chr14	20550914	20555141	4228	deletion
chr14	21536131	21536457	327	deletion
chr14	21778185	21778397	213	deletion
chr14	21952624	21954666	2043	deletion
chr14	23922251	23922650	400	deletion
chr14	24437924	24474887	36964	deletion
chr14	26147100	26147457	358	deletion
chr14	26283834	26284791	958	deletion
chr14	26701607	26701918	312	deletion
chr14	26821872	26821968	97	deletion
chr14	29728038	29728802	765	deletion
chr14	33391979	33392320	342	deletion
chr14	33435780	33436003	224	deletion
chr14	34514028	34514838	811	deletion
chr14	38245235	38245451	217	deletion
chr14	39004499	39005026	528	deletion
chr14	40609821	40617662	7842	deletion
chr14	41122391	41122487	97	deletion
chr14	41602366	41602417	52	deletion
chr14	46577923	46578243	321	deletion
chr14	48334241	48334556	316	deletion
chr14	50118870	50119027	158	deletion
chr14	54564051	54564385	335	deletion
chr14	59883503	59884059	557	deletion
chr14	60341398	60343244	1847	deletion
chr14	65606353	65608023	1671	deletion
chr14	68603032	68603740	709	deletion
chr14	68995379	68995453	75	deletion
chr14	70658731	70658781	51	deletion
chr14	70687829	70689462	1634	deletion
chr14	71320960	71321253	294	deletion
chr14	73997195	74024603	27409	deletion
chr14	74239803	74246948	7146	deletion
chr14	78124955	78125062	108	deletion
chr14	78249852	78250190	339	deletion
chr14	79653926	79654025	100	deletion
chr14	80106272	80115058	8787	deletion
chr14	81469115	81469427	313	deletion
chr14	81597040	81597359	320	deletion
chr14	82499115	82503327	4213	deletion
chr14	83019601	83019882	282	deletion
chr14	85139129	85139627	499	deletion
chr14	87858056	87858383	328	deletion
chr14	98783966	98785085	1120	deletion
chr14	98822594	98822671	78	deletion
chr14	100844997	100845330	334	deletion
chr14	101990866	101991202	337	deletion
chr14	105417023	105418385	1363	deletion
chr15	23671395	23674750	3356	deletion
chr15	24207057	24207366	310	deletion
chr15	25931435	25932384	950	deletion
chr15	27483242	27483346	105	deletion
chr15	29411474	29411896	423	deletion
chr15	32291220	32291528	309	deletion
chr15	35009016	35009351	336	deletion
chr15	39372403	39373464	1062	deletion
chr15	39520102	39520442	341	deletion
chr15	39744385	39744852	468	deletion
chr15	41604020	41604430	411	deletion
chr15	42017735	42018067	333	deletion
chr15	46067964	46068314	351	deletion
chr15	51897701	51898040	340	deletion
chr15	52525183	52525516	334	deletion
chr15	55429892	55430213	322	deletion
chr15	58282108	58282214	107	deletion
chr15	59712886	59713217	332	deletion
chr15	64633178	64633503	326	deletion
chr15	64664107	64664226	120	deletion
chr15	64843787	64844213	427	deletion
chr15	66633812	66634133	322	deletion
chr15	66706536	66706683	148	deletion
chr15	71708614	71713685	5072	deletion
chr15	72385965	72388158	2194	deletion
chr15	76884546	76895794	11249	deletion
chr15	77330749	77332719	1971	deletion
chr15	77910861	77911235	375	deletion
chr15	79084263	79084355	93	deletion
chr15	79891843	79892164	322	deletion
chr15	82565779	82567876	2098	deletion
chr15	83551623	83557675	6053	deletion
chr15	84541434	84543838	2405	deletion
chr15	86057007	86059202	2196	deletion
chr15	91173974	91174307	334	deletion
chr15	93747481	93747545	65	deletion
chr15	94933278	94933346	69	deletion
chr15	98842312	98843808	1497	deletion
chr15	99574506	99575633	1128	deletion
chr15	100097884	100097934	51	deletion
chr15	101341489	101342374	886	deletion
chr15	101453067	101453376	310	deletion
chr16	998832	1000718	1887	deletion
chr16	10924958	10925626	669	deletion
chr16	11683732	11685291	1560	deletion
chr16	13294446	13296481	2036	deletion
chr16	14075622	14075741	120	deletion
chr16	19230429	19230781	353	deletion
chr16	19945551	19967585	22035	deletion
chr16	20545137	20554003	8867	deletion
chr16	23047727	23049533	1807	deletion
chr16	23528535	23528848	314	deletion
chr16	23910886	23911192	307	deletion
chr16	25340109	25343128	3020	deletion
chr16	25639366	25640144	779	deletion
chr16	26608023	26608365	343	deletion
chr16	26963254	26963386	133	deletion
chr16	49036072	49036207	136	deletion
chr16	49979396	49979710	315	deletion
chr16	57326358	57328153	1796	deletion
chr16	57725354	57727833	2480	deletion
chr16	58819558	58819633	76	deletion
chr16	60032082	60032396	315	deletion
chr16	62046861	62047194	334	deletion
chr16	62544334	62550663	6330	deletion
chr16	63442423	63442753	331	deletion
chr16	66823193	66823527	335	deletion
chr16	70553009	70553329	321	deletion
chr16	72753292	72753597	306	deletion
chr16	75429831	75430673	843	deletion
chr16	76168648	76168753	106	deletion
chr16	76294912	76295032	121	deletion
chr16	76539138	76544021	4884	deletion
chr16	78171653	78172364	712	deletion
chr16	78876665	78877564	900	deletion
chr16	80196900	80197002	103	deletion
chr16	80468630	80468943	314	deletion
chr16	81173808	81174324	517	deletion
chr16	81619267	81619360	94	deletion
chr16	82164197	82164444	248	deletion
chr16	84501432	84504122	2691	deletion
chr16	85149501	85150074	574	deletion
chr16	86284308	86284616	309	deletion
chr16	87981799	87981853	55	deletion
chr16	88280505	88280986	482	deletion
chr17	185812	185874	63	deletion
chr17	193715	197095	3381	deletion
chr17	723720	724862	1143	deletion
chr17	1097737	1098192	456	deletion
chr17	2719916	2721218	1303	deletion
chr17	3734770	3735834	1065	deletion
chr17	5595707	5597504	1798	deletion
chr17	6988699	6989940	1242	deletion
chr17	10203420	10203771	352	deletion
chr17	11430197	11430247	51	deletion
chr17	11557370	11557691	322	deletion
chr17	12196579	12196896	318	deletion
chr17	13220477	13220804	328	deletion
chr17	14189910	14191557	1648	deletion
chr17	15863568	15863886	319	deletion
chr17	17230370	17231247	878	deletion
chr17	18359814	18376676	16863	deletion
chr17	18418796	18465083	46288	deletion
chr17	18729995	18745198	15204	deletion
chr17	20662625	20663102	478	deletion
chr17	26780360	26783483	3124	deletion
chr17	31477704	31477885	182	deletion
chr17	34376278	34376609	332	deletion
chr17	35143423	35143742	320	deletion
chr17	35755635	35760346	4712	deletion
chr17	36963475	36964937	1463	deletion
chr17	39421554	39432271	10718	deletion
chr17	51852763	51860720	7958	deletion
chr17	52705176	52705226	51	deletion
chr17	55089734	55092841	3108	deletion
chr17	60934361	60934485	125	deletion
chr17	64930540	64930856	317	deletion
chr17	65520854	65521184	331	deletion
chr17	65727354	65727630	277	deletion
chr17	66960926	66961259	334	deletion
chr17	67087651	67087962	312	deletion
chr17	69334976	69335036	61	deletion
chr17	72393115	72393249	135	deletion
chr17	74987520	74987839	320	deletion
chr17	75988282	75988597	316	deletion
chr17	76282240	76283435	1196	deletion
chr17	77125448	77125603	156	deletion
chr17	78834683	78835348	666	deletion
chr17	79470460	79471473	1014	deletion
chr17	81025596	81025682	87	deletion
chr18	2472723	2472837	115	deletion
chr18	4955590	4955987	398	deletion
chr18	5324643	5326242	1600	deletion
chr18	9225123	9225460	338	deletion
chr18	9621959	9622233	275	deletion
chr18	10222279	10223606	1328	deletion
chr18	10797162	10797338	177	deletion
chr18	13143139	13144147	1009	deletion
chr18	21990632	21992075	1444	deletion
chr18	23473581	23473650	70	deletion
chr18	24571615	24572338	724	deletion
chr18	26363743	26364064	322	deletion
chr18	27629680	27630006	327	deletion
chr18	27872570	27872899	330	deletion
chr18	32661954	32662271	318	deletion
chr18	37061632	37061962	331	deletion
chr18	38259899	38266756	6858	deletion
chr18	38864885	38868159	3275	deletion
chr18	43261003	43261328	326	deletion
chr18	43345201	43345281	81	deletion
chr18	44338417	44338754	338	deletion
chr18	44382709	44383059	351	deletion
chr18	44927632	44929132	1501	deletion
chr18	45379613	45379807	195	deletion
chr18	45996143	45996460	318	deletion
chr18	46159351	46159429	79	deletion
chr18	46979009	46979603	595	deletion
chr18	47694968	47698389	3422	deletion
chr18	50462570	50463032	463	deletion
chr18	50612385	50612967	583	deletion
chr18	50925977	50926300	324	deletion
chr18	51952950	51956960	4011	deletion
chr18	54244955	54245645	691	deletion
chr18	54946735	54948718	1984	deletion
chr18	55671122	55671428	307	deletion
chr18	59672757	59674196	1440	deletion
chr18	62385767	62386081	315	deletion
chr18	62996845	62996926	82	deletion
chr18	63533238	63533582	345	deletion
chr18	63723836	63732368	8533	deletion
chr18	63766845	63769201	2357	deletion
chr18	66228960	66229340	381	deletion
chr18	67949598	67949923	326	deletion
chr18	68383989	68387114	3126	deletion
chr18	68846724	68847058	335	deletion
chr18	70353219	70353421	203	deletion
chr18	71273396	71273717	322	deletion
chr18	71444207	71444542	336	deletion
chr18	72152428	72152768	341	deletion
chr18	73570006	73570331	326	deletion
chr18	73901640	73902034	395	deletion
chr18	74347197	74348009	813	deletion
chr18	74365364	74365670	307	deletion
chr18	74769770	74770071	302	deletion
chr18	75266983	75268167	1185	deletion
chr18	76202129	76203349	1221	deletion
chr18	76662372	76666356	3985	deletion
chr18	77057708	77058975	1268	deletion
chr18	77309946	77312089	2144	deletion
chr18	77792972	77793024	53	deletion
chr19	393559	395010	1452	deletion
chr19	2909164	2910884	1721	deletion
chr19	3711008	3711333	326	deletion
chr19	11517418	11518619	1202	deletion
chr19	12556643	12558236	1594	deletion
chr19	12694867	12698924	4058	deletion
chr19	13775665	13776831	1167	deletion
chr19	15046391	15049476	3086	deletion
chr19	15750574	15750640	67	deletion
chr19	19258012	19258291	280	deletion
chr19	20595835	20717950	122116	deletion
chr19	23140878	23142941	2064	deletion
chr19	23320788	23321105	318	deletion
chr19	23465135	23466785	1651	deletion
chr19	23655174	23655231	58	deletion
chr19	27961358	27963241	1884	deletion
chr19	31287472	31289746	2275	deletion
chr19	35661065	35665796	4732	deletion
chr19	36662694	36662964	271	deletion
chr19	36840752	36847074	6323	deletion
chr19	37046181	37046497	317	deletion
chr19	37284317	37284627	311	deletion
chr19	46278623	46279603	981	deletion
chr19	46314916	46316828	1913	deletion
chr19	46622653	46628256	5604	deletion
chr19	51077885	51082507	4623	deletion
chr19	51776390	51776701	312	deletion
chr19	52134835	52149093	14259	deletion
chr19	52948969	52949075	107	deletion
chr19	53096015	53097618	1604	deletion
chr19	53422195	53424196	2002	deletion
chr19	54383503	54383711	209	deletion
chr19	54810487	54811699	1213	deletion
chr19	55338842	55355281	16440	deletion
chr19	55470570	55472052	1483	deletion
chr19	56041811	56042147	337	deletion
chr19	56580958	56581008	51	deletion
chr19	57458398	57458462	65	deletion
chr2	2798774	2799246	473	deletion
chr2	3732802	3738024	5223	deletion
chr2	4212110	4223633	11524	deletion
chr2	5487768	5488035	268	deletion
chr2	14704165	14710160	5996	deletion
chr2	15166285	15166611	327	deletion
chr2	16271567	16273799	2233	deletion
chr2	18906158	18907341	1184	deletion
chr2	22688399	22690107	1709	deletion
chr2	28353920	28354247	328	deletion
chr2	28661665	28661718	54	deletion
chr2	33224462	33227296	2835	deletion
chr2	34523576	34525669	2094	deletion
chr2	34643630	34643937	308	deletion
chr2	34695856	34736534	40679	deletion
chr2	35772266	35772319	54	deletion
chr2	35975766	35997215	21450	deletion
chr2	36955660	36955976	317	deletion
chr2	39071477	39071819	343	deletion
chr2	40446946	40447073	128	deletion
chr2	41973027	41976041	3015	deletion
chr2	42346265	42347320	1056	deletion
chr2	46910132	46910448	317	deletion
chr2	48990526	48991166	641	deletion
chr2	49561482	49561626	145	deletion
chr2	49612882	49613205	324	deletion
chr2	51926595	51927817	1223	deletion
chr2	51973822	51974238	417	deletion
chr2	52749687	52785269	35583	deletion
chr2	54565490	54567478	1989	deletion
chr2	54693478	54693742	265	deletion
chr2	59623256	59631071	7816	deletion
chr2	59644944	59644994	51	deletion
chr2	65807507	65807817	311	deletion
chr2	66505568	66507543	1976	deletion
chr2	70125033	70125561	529	deletion
chr2	74511276	74511606	331	deletion
chr2	76557061	76557292	232	deletion
chr2	76773559	76775450	1892	deletion
chr2	78117886	78118362	477	deletion
chr2	78748487	78748630	144	deletion
chr2	78785986	78786119	134	deletion
chr2	79057647	79057983	337	deletion
chr2	79076573	79081208	4636	deletion
chr2	82340445	82340765	321	deletion
chr2	84758440	84758733	294	deletion
chr2	88320968	88321215	248	deletion
chr2	88429838	88430152	315	deletion
chr2	88600816	88601142	327	deletion
chr2	97854287	97856138	1852	deletion
chr2	98136216	98156567	20352	deletion
chr2	99752964	99753300	337	deletion
chr2	101975203	101975536	334	deletion
chr2	102097838	102098165	328	deletion
chr2	102232538	102233564	1027	deletion
chr2	106694799	106696035	1237	deletion
chr2	108855423	108856274	852	deletion
chr2	109310556	109312112	1557	deletion
chr2	109689981	109695337	5357	deletion
chr2	111576391	111576633	243	deletion
chr2	114151313	114153614	2302	deletion
chr2	116662058	116662652	595	deletion
chr2	117893050	117893389	340	deletion
chr2	118906129	118906281	153	deletion
chr2	119713987	119714124	138	deletion
chr2	121797802	121798397	596	deletion
chr2	123364885	123365367	483	deletion
chr2	123477289	123482545	5257	deletion
chr2	126443247	126451831	8585	deletion
chr2	126509711	126510598	888	deletion
chr2	127674757	127677270	2514	deletion
chr2	129638388	129646200	7813	deletion
chr2	130242119	130251575	9457	deletion
chr2	130954939	130957401	2463	deletion
chr2	132335225	132335331	107	deletion
chr2	132534284	132534923	640	deletion
chr2	133671912	133674536	2625	deletion
chr2	138490123	138490496	374	deletion
chr2	139942337	139942387	51	deletion
chr2	146842402	146842549	148	deletion
chr2	146862622	146876866	14245	deletion
chr2	150626970	150627291	322	deletion
chr2	150759300	150759621	322	deletion
chr2	151031127	151038285	7159	deletion
chr2	151903083	151903359	277	deletion
chr2	152041204	152041492	289	deletion
chr2	154064575	154064678	104	deletion
chr2	154494940	154495150	211	deletion
chr2	155818938	155833162	14225	deletion
chr2	157077111	157077334	224	deletion
chr2	158433337	158433666	330	deletion
chr2	158719085	158719396	312	deletion
chr2	159958908	159961502	2595	deletion
chr2	160855851	160856174	324	deletion
chr2	161795600	161795924	325	deletion
chr2	163666408	163666723	316	deletion
chr2	167545980	167547056	1077	deletion
chr2	167550210	167550286	77	deletion
chr2	169395462	169395774	313	deletion
chr2	169606131	169606207	77	deletion
chr2	177265639	177272040	6402	deletion
chr2	178287642	178288052	411	deletion
chr2	180065283	180082019	16737	deletion
chr2	182355971	182356286	316	deletion
chr2	182856891	182857589	699	deletion
chr2	183354710	183354784	75	deletion
chr2	184085515	184090985	5471	deletion
chr2	188215718	188216025	308	deletion
chr2	191680779	191680874	96	deletion
chr2	193355404	193355708	305	deletion
chr2	194689469	194698782	9314	deletion
chr2	195477627	195477734	108	deletion
chr2	196031309	196031614	306	deletion
chr2	196051814	196052084	271	deletion
chr2	196214818	196215228	411	deletion
chr2	197614616	197614948	333	deletion
chr2	200312454	200312679	226	deletion
chr2	202549931	202550000	70	deletion
chr2	204181530	204191631	10102	deletion
chr2	206731182	206731505	324	deletion
chr2	208351101	208359313	8213	deletion
chr2	208910336	208910651	316	deletion
chr2	208959107	208959450	344	deletion
chr2	209061157	209061477	321	deletion
chr2	209451717	209452044	328	deletion
chr2	209942971	209948927	5957	deletion
chr2	212161556	212161620	65	deletion
chr2	212551245	212551542	298	deletion
chr2	212700043	212700116	74	deletion
chr2	214507330	214507569	240	deletion
chr2	214775204	214775511	308	deletion
chr2	214778297	214778363	67	deletion
chr2	215728762	215730832	2071	deletion
chr2	215749625	215749807	183	deletion
chr2	217158346	217158727	382	deletion
chr2	217955891	217957273	1383	deletion
chr2	220052322	220056378	4057	deletion
chr2	221882974	221883170	197	deletion
chr2	223481690	223481979	290	deletion
chr2	223797358	223797675	318	deletion
chr2	226403489	226403546	58	deletion
chr2	231996176	231996500	325	deletion
chr2	233332725	233333474	750	deletion
chr2	237701915	237701977	63	deletion
chr2	240958939	240959261	323	deletion
chr20	594427	594481	55	deletion
chr20	1069158	1069229	72	deletion
chr20	1389096	1390815	1720	deletion
chr20	1560739	1593853	33115	deletion
chr20	2359923	2360518	596	deletion
chr20	2864001	2864323	323	deletion
chr20	3037866	3038182	317	deletion
chr20	5942987	5943316	330	deletion
chr20	6150945	6151277	333	deletion
chr20	7274336	7274649	314	deletion
chr20	9149569	9149622	54	deletion
chr20	9696761	9696815	55	deletion
chr20	11517265	11517588	324	deletion
chr20	14529068	14529381	314	deletion
chr20	15711606	15712437	832	deletion
chr20	16040301	16040395	95	deletion
chr20	19170061	19170377	317	deletion
chr20	21849902	21850189	288	deletion
chr20	23103317	23103618	302	deletion
chr20	24903696	24904414	719	deletion
chr20	26092755	26094314	1560	deletion
chr20	26260600	26261802	1203	deletion
chr20	26297587	26302710	5124	deletion
chr20	30899227	30899532	306	deletion
chr20	31327345	31328020	676	deletion
chr20	31525529	31529406	3878	deletion
chr20	33115811	33116144	334	deletion
chr20	35815609	35815921	313	deletion
chr20	36750806	36750868	63	deletion
chr20	37055110	37055815	706	deletion
chr20	38337632	38337769	138	deletion
chr20	41791262	41791447	186	deletion
chr20	42271862	42274588	2727	deletion
chr20	42481288	42483775	2488	deletion
chr20	42676125	42676524	400	deletion
chr20	44359412	44359524	113	deletion
chr20	48543735	48543815	81	deletion
chr20	50759193	50760918	1726	deletion
chr20	52647000	52658030	11031	deletion
chr20	53292651	53292965	315	deletion
chr20	54434518	54440716	6199	deletion
chr20	56079181	56080566	1386	deletion
chr20	59804673	59804723	51	deletion
chr20	59974166	59974487	322	deletion
chr20	61304237	61305144	908	deletion
chr20	61724537	61725820	1284	deletion
chr20	62267510	62268021	512	deletion
chr21	14981354	15016529	35176	deletion
chr21	15460778	15461862	1085	deletion
chr21	16275282	16275361	80	deletion
chr21	18612378	18613698	1321	deletion
chr21	24828945	24829264	320	deletion
chr21	25710159	25710603	445	deletion
chr21	26825131	26825398	268	deletion
chr21	30552224	30552588	365	deletion
chr21	30601816	30602156	341	deletion
chr21	37014963	37015170	208	deletion
chr21	39863887	39863992	106	deletion
chr21	39900346	39900670	325	deletion
chr21	41586865	41587190	326	deletion
chr21	41957248	41957367	120	deletion
chr21	42054568	42054759	192	deletion
chr21	42402882	42403203	322	deletion
chr21	43350074	43353473	3400	deletion
chr21	44970403	44973398	2996	deletion
chr21	45850285	45850611	327	deletion
chr21	47388020	47389729	1710	deletion
chr22	17026339	17027748	1410	deletion
chr22	17770283	17779065	8783	deletion
chr22	18047360	18047718	359	deletion
chr22	18057747	18060454	2708	deletion
chr22	18099516	18099826	311	deletion
chr22	18977575	18977640	66	deletion
chr22	19099906	19100607	702	deletion
chr22	20950623	20953843	3221	deletion
chr22	24054882	24054953	72	deletion
chr22	24276431	24279231	2801	deletion
chr22	24326713	24333476	6764	deletion
chr22	25576003	25576053	51	deletion
chr22	26891514	26891650	137	deletion
chr22	30214392	30214448	57	deletion
chr22	30737506	30737593	88	deletion
chr22	31776449	31780070	3622	deletion
chr22	33751615	33751766	152	deletion
chr22	35645163	35646142	980	deletion
chr22	37127073	37127245	173	deletion
chr22	37143062	37147890	4829	deletion
chr22	40794210	40795234	1025	deletion
chr22	42140478	42140800	323	deletion
chr22	43101430	43102189	760	deletion
chr22	45252401	45253090	690	deletion
chr22	49077605	49077889	285	deletion
chr22	50664005	50664065	61	deletion
chr3	228934	234185	5252	deletion
chr3	1629482	1629541	60	deletion
chr3	2311586	2311934	349	deletion
chr3	2633026	2633347	322	deletion
chr3	3723307	3723381	75	deletion
chr3	6650202	6654630	4429	deletion
chr3	6700872	6701254	383	deletion
chr3	8325606	8326807	1202	deletion
chr3	10397456	10397805	350	deletion
chr3	11108255	11111870	3616	deletion
chr3	12196517	12196572	56	deletion
chr3	13141433	13142591	1159	deletion
chr3	16239410	16241213	1804	deletion
chr3	18729954	18730777	824	deletion
chr3	21457497	21457820	324	deletion
chr3	21723722	21725954	2233	deletion
chr3	23764057	23764387	331	deletion
chr3	24090786	24091042	257	deletion
chr3	25030880	25032246	1367	deletion
chr3	26123847	26123975	129	deletion
chr3	26450940	26452301	1362	deletion
chr3	26469887	26469982	96	deletion
chr3	32102050	32107887	5838	deletion
chr3	32806741	32808056	1316	deletion
chr3	32940758	32940854	97	deletion
chr3	33300939	33301247	309	deletion
chr3	33553189	33554075	887	deletion
chr3	35051657	35051985	329	deletion
chr3	36108120	36108438	319	deletion
chr3	41336622	41337193	572	deletion
chr3	45768351	45768676	326	deletion
chr3	45831051	45831105	55	deletion
chr3	47490669	47493444	2776	deletion
chr3	49494276	49494605	330	deletion
chr3	55358446	55358539	94	deletion
chr3	56604704	56604961	258	deletion
chr3	61475048	61475371	324	deletion
chr3	65188826	65214723	25898	deletion
chr3	68634740	68640254	5515	deletion
chr3	68739655	68747879	8225	deletion
chr3	70013451	70013889	439	deletion
chr3	73063077	73063554	478	deletion
chr3	74765412	74765735	324	deletion
chr3	75583324	75590596	7273	deletion
chr3	78779425	78779724	300	deletion
chr3	81346065	81346380	316	deletion
chr3	81907492	81907812	321	deletion
chr3	82936656	82936957	302	deletion
chr3	86336090	86336146	57	deletion
chr3	87482522	87482606	85	deletion
chr3	88485023	88485081	59	deletion
chr3	95116192	95116522	331	deletion
chr3	95465761	95468120	2360	deletion
chr3	98410648	98414803	4156	deletion
chr3	98899063	98902396	3334	deletion
chr3	98943804	98949516	5713	deletion
chr3	98982423	98982496	74	deletion
chr3	99037445	99037757	313	deletion
chr3	99605060	99605113	54	deletion
chr3	99628781	99629631	851	deletion
chr3	99785350	99785656	307	deletion
chr3	100521568	100522471	904	deletion
chr3	104278168	104279030	863	deletion
chr3	106813625	106813789	165	deletion
chr3	111243593	111248855	5263	deletion
chr3	112467382	112467712	331	deletion
chr3	113854021	113854347	327	deletion
chr3	114466474	114466798	325	deletion
chr3	116275271	116275595	325	deletion
chr3	118281607	118281829	223	deletion
chr3	119893984	119894448	465	deletion
chr3	122138442	122138768	327	deletion
chr3	123236746	123237061	316	deletion
chr3	124936320	124937213	894	deletion
chr3	126358922	126359249	328	deletion
chr3	128672140	128675334	3195	deletion
chr3	129763168	129806784	43617	deletion
chr3	130131996	130132924	929	deletion
chr3	131708252	131713384	5133	deletion
chr3	132776269	132776319	51	deletion
chr3	133849758	133849816	59	deletion
chr3	134673902	134674555	654	deletion
chr3	136020924	136026326	5403	deletion
chr3	137314460	137316441	1982	deletion
chr3	139425868	139425926	59	deletion
chr3	144888422	144888910	489	deletion
chr3	146385228	146390409	5182	deletion
chr3	148566792	148567110	319	deletion
chr3	148844372	148844700	329	deletion
chr3	151503209	151503269	61	deletion
chr3	155410957	155411282	326	deletion
chr3	156092162	156093688	1527	deletion
chr3	158116901	158117244	344	deletion
chr3	158350719	158351910	1192	deletion
chr3	159257018	159257691	674	deletion
chr3	159461335	159463463	2129	deletion
chr3	161246712	161247047	336	deletion
chr3	161635511	161635691	181	deletion
chr3	162408296	162408612	317	deletion
chr3	162448908	162449811	904	deletion
chr3	162512202	162625647	113446	deletion
chr3	162717258	162723563	6306	deletion
chr3	162764905	162769085	4181	deletion
chr3	163464167	163464473	307	deletion
chr3	168738458	168738838	381	deletion
chr3	177294475	177297489	3015	deletion
chr3	177381336	177385447	4112	deletion
chr3	178550124	178550897	774	deletion
chr3	179654342	179654808	467	deletion
chr3	180917895	180918620	726	deletion
chr3	183876797	183877385	589	deletion
chr3	184125346	184125555	210	deletion
chr3	185017328	185017653	326	deletion
chr3	187732878	187734849	1972	deletion
chr3	188304831	188305164	334	deletion
chr3	189575894	189576216	323	deletion
chr3	189737175	189740648	3474	deletion
chr3	189955408	189955709	302	deletion
chr3	189995602	189995669	68	deletion
chr3	190290639	190290936	298	deletion
chr3	190478458	190478634	177	deletion
chr3	191141010	191141067	58	deletion
chr3	191856085	191856423	339	deletion
chr3	192875329	192885405	10077	deletion
chr3	194398762	194400296	1535	deletion
chr3	194555604	194556262	659	deletion
chr3	194614723	194615039	317	deletion
chr3	195198396	195222983	24588	deletion
chr3	195505831	195507123	1293	deletion
chr3	195569206	195569923	718	deletion
chr3	196055919	196056883	965	deletion
chr3	196934563	196939253	4691	deletion
chr3	197316814	197316891	78	deletion
chr4	1086777	1086827	51	deletion
chr4	1385457	1385532	76	deletion
chr4	2550339	2551281	943	deletion
chr4	4124334	4152937	28604	deletion
chr4	6651592	6652912	1321	deletion
chr4	6894769	6895995	1227	deletion
chr4	6897351	6900401	3051	deletion
chr4	9157568	9214307	56740	deletion
chr4	9457406	9481022	23617	deletion
chr4	9573062	9573170	109	deletion
chr4	9576978	9577452	475	deletion
chr4	10211223	10234580	23358	deletion
chr4	10392397	10402099	9703	deletion
chr4	16426943	16426999	57	deletion
chr4	17202756	17203066	311	deletion
chr4	22432891	22432952	62	deletion
chr4	25497150	25497463	314	deletion
chr4	27543891	27543955	65	deletion
chr4	28421593	28421942	350	deletion
chr4	29661109	29661437	329	deletion
chr4	32540600	32540915	316	deletion
chr4	34779788	34849886	70099	deletion
chr4	36469904	36470237	334	deletion
chr4	37483080	37483138	59	deletion
chr4	39031076	39031358	283	deletion
chr4	40024928	40026278	1351	deletion
chr4	43931499	43931838	340	deletion
chr4	44507275	44507729	455	deletion
chr4	44509377	44509695	319	deletion
chr4	44971996	44972168	173	deletion
chr4	55808674	55808918	245	deletion
chr4	55998554	55998888	335	deletion
chr4	57501858	57501984	127	deletion
chr4	58087336	58087734	399	deletion
chr4	58148016	58148342	327	deletion
chr4	61330102	61333188	3087	deletion
chr4	61569228	61569558	331	deletion
chr4	61939189	61942243	3055	deletion
chr4	64783584	64784554	971	deletion
chr4	65719067	65719554	488	deletion
chr4	66641109	66641420	312	deletion
chr4	67122071	67123489	1419	deletion
chr4	68873177	68873246	70	deletion
chr4	69373747	69491543	117797	deletion
chr4	69597936	69598288	353	deletion
chr4	69959841	69960165	325	deletion
chr4	70122981	70231746	108766	deletion
chr4	72785700	72786024	325	deletion
chr4	72829626	72829955	330	deletion
chr4	73418754	73418842	89	deletion
chr4	73831245	73831819	575	deletion
chr4	80205728	80206056	329	deletion
chr4	81302526	81302865	340	deletion
chr4	81991515	81991836	322	deletion
chr4	84221708	84221993	286	deletion
chr4	86976375	86979957	3583	deletion
chr4	87066353	87066535	183	deletion
chr4	88032137	88032469	333	deletion
chr4	88775635	88775952	318	deletion
chr4	89681460	89681782	323	deletion
chr4	91931556	91936097	4542	deletion
chr4	94439081	94439177	97	deletion
chr4	95498964	95499280	317	deletion
chr4	98110644	98110970	327	deletion
chr4	98133375	98133689	315	deletion
chr4	98181261	98181582	322	deletion
chr4	100023042	100023377	336	deletion
chr4	100070288	100070604	317	deletion
chr4	101244846	101245110	265	deletion
chr4	101390634	101390812	179	deletion
chr4	102787786	102788351	566	deletion
chr4	104894032	104894690	659	deletion
chr4	107437718	107438504	787	deletion
chr4	107604298	107609292	4995	deletion
chr4	111383200	111383532	333	deletion
chr4	111516319	111516509	191	deletion
chr4	113348500	113348562	63	deletion
chr4	113469974	113470281	308	deletion
chr4	115624597	115624870	274	deletion
chr4	115743887	115744132	246	deletion
chr4	115928726	115931880	3155	deletion
chr4	116166771	116177284	10514	deletion
chr4	117251478	117251795	318	deletion
chr4	117367804	117368498	695	deletion
chr4	117420629	117420908	280	deletion
chr4	119296342	119296678	337	deletion
chr4	120017235	120017555	321	deletion
chr4	121808929	121809246	318	deletion
chr4	125867361	125867690	330	deletion
chr4	130066189	130068435	2247	deletion
chr4	130175089	130175155	67	deletion
chr4	131611192	131611360	169	deletion
chr4	131694825	131695074	250	deletion
chr4	133114039	133114358	320	deletion
chr4	133180785	133182979	2195	deletion
chr4	133445429	133445697	269	deletion
chr4	133619876	133620182	307	deletion
chr4	133819597	133819920	324	deletion
chr4	134132404	134133157	754	deletion
chr4	134141602	134141911	310	deletion
chr4	145316454	145319900	3447	deletion
chr4	146242467	146242537	71	deletion
chr4	150161039	150161381	343	deletion
chr4	150951027	150951349	323	deletion
chr4	152340705	152341552	848	deletion
chr4	157002032	157002343	312	deletion
chr4	160670214	160670328	115	deletion
chr4	161026793	161080534	53742	deletion
chr4	161879011	161884782	5772	deletion
chr4	162053240	162053669	430	deletion
chr4	162776133	162776210	78	deletion
chr4	163394004	163396424	2421	deletion
chr4	164501940	164502253	314	deletion
chr4	164658298	164659132	835	deletion
chr4	166002564	166005042	2479	deletion
chr4	167004317	167004917	601	deletion
chr4	167412029	167412139	111	deletion
chr4	167892469	167893612	1144	deletion
chr4	170278462	170278879	418	deletion
chr4	170808437	170808717	281	deletion
chr4	171276548	171277692	1145	deletion
chr4	172988631	172992933	4303	deletion
chr4	173176433	173176487	55	deletion
chr4	173425034	173433521	8488	deletion
chr4	177869318	177869634	317	deletion
chr4	178156827	178157156	330	deletion
chr4	180063822	180064151	330	deletion
chr4	180097876	180098507	632	deletion
chr4	181317271	181317454	184	deletion
chr4	181549428	181549742	315	deletion
chr4	182056564	182057129	566	deletion
chr4	183035425	183035480	56	deletion
chr4	184303686	184304009	324	deletion
chr4	185665771	185666089	319	deletion
chr4	186198865	186199184	320	deletion
chr4	186441632	186444075	2444	deletion
chr4	187093487	187098252	4766	deletion
chr4	187213956	187214734	779	deletion
chr4	187795697	187796017	321	deletion
chr4	188959366	188959488	123	deletion
chr4	189793239	189793558	320	deletion
chr4	189969676	189970030	355	deletion
chr4	190058006	190064283	6278	deletion
chr4	190105408	190106160	753	deletion
chr4	190253838	190254160	323	deletion
chr4	190291418	190291737	320	deletion
chr4	190302417	190302714	298	deletion
chr5	654937	655004	68	deletion
chr5	1022803	1025877	3075	deletion
chr5	1178257	1180716	2460	deletion
chr5	1627140	1628837	1698	deletion
chr5	1924587	1925201	615	deletion
chr5	2769422	2769638	217	deletion
chr5	9400610	9400880	271	deletion
chr5	9411760	9412074	315	deletion
chr5	10273288	10275414	2127	deletion
chr5	10574959	10575294	336	deletion
chr5	10756185	10756522	338	deletion
chr5	12769656	12769710	55	deletion
chr5	12811023	12820529	9507	deletion
chr5	13399958	13400032	75	deletion
chr5	16124846	16125527	682	deletion
chr5	19375249	19376393	1145	deletion
chr5	21450197	21452448	2252	deletion
chr5	23903003	23905242	2240	deletion
chr5	24452839	24453161	323	deletion
chr5	25275395	25275720	326	deletion
chr5	25316197	25316504	308	deletion
chr5	25777306	25777630	325	deletion
chr5	26111186	26111512	327	deletion
chr5	26186255	26186315	61	deletion
chr5	26796753	26801901	5149	deletion
chr5	27524869	27526440	1572	deletion
chr5	31677424	31677745	322	deletion
chr5	33355563	33355894	332	deletion
chr5	35191134	35191471	338	deletion
chr5	35196137	35196187	51	deletion
chr5	35614173	35614486	314	deletion
chr5	35672335	35672394	60	deletion
chr5	39374343	39374477	135	deletion
chr5	43523637	43523692	56	deletion
chr5	46270626	46275825	5200	deletion
chr5	53176928	53177233	306	deletion
chr5	53755531	53755619	89	deletion
chr5	54081758	54081907	150	deletion
chr5	57320371	57338133	17763	deletion
chr5	57923170	57923343	174	deletion
chr5	58277277	58277329	53	deletion
chr5	60001696	60003676	1981	deletion
chr5	61293626	61293952	327	deletion
chr5	62704438	62704761	324	deletion
chr5	63698343	63701359	3017	deletion
chr5	64286054	64286391	338	deletion
chr5	65028069	65030371	2303	deletion
chr5	65346041	65346371	331	deletion
chr5	65613865	65613975	111	deletion
chr5	71157674	71157740	67	deletion
chr5	71916548	71916852	305	deletion
chr5	73648985	73649303	319	deletion
chr5	75435663	75435781	119	deletion
chr5	77048345	77048681	337	deletion
chr5	77062308	77062618	311	deletion
chr5	77574166	77574456	291	deletion
chr5	78109796	78111867	2072	deletion
chr5	78276748	78277072	325	deletion
chr5	78277726	78278045	320	deletion
chr5	80039371	80039680	310	deletion
chr5	81008164	81008437	274	deletion
chr5	81182479	81182821	343	deletion
chr5	82482756	82483062	307	deletion
chr5	83948134	83955051	6918	deletion
chr5	84814477	84814554	78	deletion
chr5	84822817	84822887	71	deletion
chr5	86115330	86117863	2534	deletion
chr5	86246008	86247146	1139	deletion
chr5	87328660	87328807	148	deletion
chr5	88032012	88032342	331	deletion
chr5	88043138	88043466	329	deletion
chr5	89860421	89860742	322	deletion
chr5	90499767	90502128	2362	deletion
chr5	93916283	93916620	338	deletion
chr5	94109625	94109954	330	deletion
chr5	95343311	95343665	355	deletion
chr5	95909715	95910061	347	deletion
chr5	95966477	95967328	852	deletion
chr5	96325017	96325116	100	deletion
chr5	97401558	97402759	1202	deletion
chr5	97413946	97414039	94	deletion
chr5	98345117	98347479	2363	deletion
chr5	98839884	98842906	3023	deletion
chr5	99174314	99174628	315	deletion
chr5	99400886	99401903	1018	deletion
chr5	99759460	99759778	319	deletion
chr5	99923533	99923838	306	deletion
chr5	101693791	101694719	929	deletion
chr5	102163354	102163607	254	deletion
chr5	104429223	104506021	76799	deletion
chr5	106236884	106239672	2789	deletion
chr5	110694944	110695264	321	deletion
chr5	112477737	112478297	561	deletion
chr5	112881416	112881736	321	deletion
chr5	114731312	114731630	319	deletion
chr5	114969401	114969875	475	deletion
chr5	115894136	115894457	322	deletion
chr5	116428182	116428500	319	deletion
chr5	117387107	117393891	6785	deletion
chr5	117868219	117868529	311	deletion
chr5	119015144	119015464	321	deletion
chr5	119380174	119382671	2498	deletion
chr5	121059232	121060007	776	deletion
chr5	122274354	122274677	324	deletion
chr5	124484339	124484391	53	deletion
chr5	126458368	126458811	444	deletion
chr5	127172319	127173286	968	deletion
chr5	127335985	127336914	930	deletion
chr5	128378681	128378992	312	deletion
chr5	130804188	130804274	87	deletion
chr5	135115148	135120700	5553	deletion
chr5	136851113	136857394	6282	deletion
chr5	137807355	137817069	9715	deletion
chr5	141459200	141459505	306	deletion
chr5	142935366	142935678	313	deletion
chr5	143080256	143080458	203	deletion
chr5	143353634	143353809	176	deletion
chr5	144871903	144872807	905	deletion
chr5	146380181	146380256	76	deletion
chr5	147462155	147462471	317	deletion
chr5	151760910	151761223	314	deletion
chr5	153092141	153092204	64	deletion
chr5	154315917	154316002	86	deletion
chr5	155311785	155312580	796	deletion
chr5	158592397	158592742	346	deletion
chr5	159742556	159742662	107	deletion
chr5	160431305	160431636	332	deletion
chr5	164366297	164366607	311	deletion
chr5	166294129	166294321	193	deletion
chr5	166402763	166403636	874	deletion
chr5	167299359	167299582	224	deletion
chr5	168742523	168742757	235	deletion
chr5	170129842	170131382	1541	deletion
chr5	170158817	170158906	90	deletion
chr5	177199170	177205310	6141	deletion
chr5	177405751	177406551	801	deletion
chr5	178109064	178113416	4353	deletion
chr5	179847334	179848559	1226	deletion
chr6	380338	380414	77	deletion
chr6	666377	667821	1445	deletion
chr6	1682791	1683102	312	deletion
chr6	2605520	2605580	61	deletion
chr6	4050241	4050560	320	deletion
chr6	5898451	5898882	432	deletion
chr6	6277340	6277602	263	deletion
chr6	7717367	7717702	336	deletion
chr6	9014816	9014924	109	deletion
chr6	9075287	9075608	322	deletion
chr6	10070792	10071105	314	deletion
chr6	10264425	10265263	839	deletion
chr6	11444339	11444651	313	deletion
chr6	11556091	11556411	321	deletion
chr6	11903436	11903748	313	deletion
chr6	13882549	13883852	1304	deletion
chr6	14745282	14745689	408	deletion
chr6	17472269	17472582	314	deletion
chr6	18402112	18402924	813	deletion
chr6	18943635	18943685	51	deletion
chr6	19155631	19155966	336	deletion
chr6	20765366	20765686	321	deletion
chr6	22227472	22227754	283	deletion
chr6	23743262	23745947	2686	deletion
chr6	24811806	24818032	6227	deletion
chr6	25529870	25530011	142	deletion
chr6	26739614	26748928	9315	deletion
chr6	28190195	28190532	338	deletion
chr6	29363897	29364040	144	deletion
chr6	29650415	29651090	676	deletion
chr6	29843522	29849190	5669	deletion
chr6	29899944	29901525	1582	deletion
chr6	30230519	30230591	73	deletion
chr6	30886430	30886570	141	deletion
chr6	31275976	31279146	3171	deletion
chr6	31292091	31293878	1788	deletion
chr6	32313768	32314091	324	deletion
chr6	32454946	32478407	23462	deletion
chr6	32494142	32494484	343	deletion
chr6	32499300	32500806	1507	deletion
chr6	32512660	32513019	360	deletion
chr6	32514808	32516265	1458	deletion
chr6	32604936	32616132	11197	deletion
chr6	32623533	32624604	1072	deletion
chr6	32624896	32625863	968	deletion
chr6	32676558	32677026	469	deletion
chr6	32749238	32749551	314	deletion
chr6	32778682	32779821	1140	deletion
chr6	33026721	33028605	1885	deletion
chr6	33093407	33093738	332	deletion
chr6	33583080	33585984	2905	deletion
chr6	33937733	33943212	5480	deletion
chr6	38071246	38071300	55	deletion
chr6	38498278	38498415	138	deletion
chr6	38842014	38842079	66	deletion
chr6	38922187	38922502	316	deletion
chr6	41953350	41953665	316	deletion
chr6	43614846	43614911	66	deletion
chr6	45967458	45967785	328	deletion
chr6	48930367	48938308	7942	deletion
chr6	50765956	50766267	312	deletion
chr6	51517349	51517675	327	deletion
chr6	51736109	51736805	697	deletion
chr6	53928702	53934820	6119	deletion
chr6	54556435	54556770	336	deletion
chr6	55825924	55846716	20793	deletion
chr6	57618680	57618879	200	deletion
chr6	57622956	57627965	5010	deletion
chr6	58423749	58428880	5132	deletion
chr6	64667011	64668349	1339	deletion
chr6	65006421	65006515	95	deletion
chr6	66260136	66262101	1966	deletion
chr6	66399273	66404615	5343	deletion
chr6	66595036	66595830	795	deletion
chr6	67009228	67049033	39806	deletion
chr6	68499604	68499692	89	deletion
chr6	72571428	72571749	322	deletion
chr6	72863591	72873663	10073	deletion
chr6	73152037	73152154	118	deletion
chr6	74156152	74156478	327	deletion
chr6	74421253	74421559	307	deletion
chr6	74613607	74620405	6799	deletion
chr6	74832472	74833461	990	deletion
chr6	74932705	74933071	367	deletion
chr6	77097464	77102643	5180	deletion
chr6	78892808	79053430	160623	deletion
chr6	86026352	86026667	316	deletion
chr6	88118173	88118306	134	deletion
chr6	91237575	91237896	322	deletion
chr6	96580133	96580235	103	deletion
chr6	100034558	100035368	811	deletion
chr6	101934561	101939028	4468	deletion
chr6	103737541	103763294	25754	deletion
chr6	104183184	104183509	326	deletion
chr6	105260827	105263756	2930	deletion
chr6	105567837	105568172	336	deletion
chr6	106983622	106983941	320	deletion
chr6	108266112	108266415	304	deletion
chr6	119012245	119013925	1681	deletion
chr6	119417503	119417831	329	deletion
chr6	121319292	121319616	325	deletion
chr6	122301643	122301962	320	deletion
chr6	123515058	123515373	316	deletion
chr6	124498906	124499229	324	deletion
chr6	126468009	126468247	239	deletion
chr6	128827727	128829605	1879	deletion
chr6	130959394	130959714	321	deletion
chr6	131418012	131418980	969	deletion
chr6	131440528	131440607	80	deletion
chr6	132106590	132108812	2223	deletion
chr6	132114231	132118559	4329	deletion
chr6	132375191	132378994	3804	deletion
chr6	132697628	132697951	324	deletion
chr6	132707465	132712439	4975	deletion
chr6	133371487	133371831	345	deletion
chr6	134268952	134269719	768	deletion
chr6	136235615	136235925	311	deletion
chr6	137313691	137314188	498	deletion
chr6	141325707	141326033	327	deletion
chr6	141548586	141550030	1445	deletion
chr6	149632778	149632944	167	deletion
chr6	150302658	150302804	147	deletion
chr6	151485895	151486930	1036	deletion
chr6	154446915	154447237	323	deletion
chr6	154463239	154463330	92	deletion
chr6	154686517	154686793	277	deletion
chr6	157699892	157703260	3369	deletion
chr6	157957840	157958147	308	deletion
chr6	158548266	158549066	801	deletion
chr6	158876076	158876404	329	deletion
chr6	161684136	161684238	103	deletion
chr6	164034953	164035010	58	deletion
chr6	164250807	164250915	109	deletion
chr6	165724643	165732122	7480	deletion
chr6	167488092	167489637	1546	deletion
chr6	167928592	167928701	110	deletion
chr6	168059212	168059536	325	deletion
chr7	1185070	1187665	2596	deletion
chr7	1856001	1863597	7597	deletion
chr7	7583520	7584968	1449	deletion
chr7	8698628	8698847	220	deletion
chr7	10504231	10506240	2010	deletion
chr7	10834757	10834879	123	deletion
chr7	13022050	13028604	6555	deletion
chr7	13663189	13663455	267	deletion
chr7	14451264	14451430	167	deletion
chr7	14910419	14910737	319	deletion
chr7	15229698	15229858	161	deletion
chr7	15885459	15885880	422	deletion
chr7	21587706	21587827	122	deletion
chr7	22434787	22436761	1975	deletion
chr7	23095966	23096018	53	deletion
chr7	24038171	24040063	1893	deletion
chr7	24677925	24678248	324	deletion
chr7	25044601	25044930	330	deletion
chr7	26137220	26145486	8267	deletion
chr7	28574294	28575147	854	deletion
chr7	28596642	28596859	218	deletion
chr7	29688451	29690144	1694	deletion
chr7	31315571	31318949	3379	deletion
chr7	31590266	31591995	1730	deletion
chr7	32774939	32777677	2739	deletion
chr7	33712013	33712074	62	deletion
chr7	33898841	33899172	332	deletion
chr7	36441167	36441941	775	deletion
chr7	39380342	39380407	66	deletion
chr7	39820096	39825204	5109	deletion
chr7	42549700	42550022	323	deletion
chr7	47219078	47219174	97	deletion
chr7	49552065	49552383	319	deletion
chr7	51081675	51081733	59	deletion
chr7	51594315	51598689	4375	deletion
chr7	52094962	52095275	314	deletion
chr7	52107107	52107424	318	deletion
chr7	52520168	52520372	205	deletion
chr7	54370331	54370392	62	deletion
chr7	54668977	54669543	567	deletion
chr7	55676870	55677780	911	deletion
chr7	55971784	55972148	365	deletion
chr7	56435784	56438107	2324	deletion
chr7	56761980	56769951	7972	deletion
chr7	57957715	57959407	1693	deletion
chr7	61971096	61975902	4807	deletion
chr7	62002293	62004875	2583	deletion
chr7	64718383	64722248	3866	deletion
chr7	64853214	64853265	52	deletion
chr7	65316656	65317127	472	deletion
chr7	66697508	66699312	1805	deletion
chr7	68129065	68129198	134	deletion
chr7	68462070	68462389	320	deletion
chr7	71211920	71212966	1047	deletion
chr7	72270263	72275846	5584	deletion
chr7	73549765	73550955	1191	deletion
chr7	73828493	73831271	2779	deletion
chr7	74772350	74774220	1871	deletion
chr7	76870544	76870797	254	deletion
chr7	79742076	79742408	333	deletion
chr7	81358341	81358609	269	deletion
chr7	81441546	81442495	950	deletion
chr7	82910895	82910958	64	deletion
chr7	82946462	82946780	319	deletion
chr7	83050175	83051201	1027	deletion
chr7	88091299	88091749	451	deletion
chr7	89156998	89157085	88	deletion
chr7	89598872	89599188	317	deletion
chr7	89810410	89812602	2193	deletion
chr7	90022137	90022454	318	deletion
chr7	90583932	90584239	308	deletion
chr7	91214111	91220934	6824	deletion
chr7	93416961	93422984	6024	deletion
chr7	93541824	93542540	717	deletion
chr7	95386253	95386584	332	deletion
chr7	96067512	96067827	316	deletion
chr7	96543286	96546589	3304	deletion
chr7	97395289	97402641	7353	deletion
chr7	101001253	101005499	4247	deletion
chr7	101334195	101334515	321	deletion
chr7	103874937	103875244	308	deletion
chr7	104129515	104129796	282	deletion
chr7	104187384	104187715	332	deletion
chr7	107683983	107684126	144	deletion
chr7	107818074	107818166	93	deletion
chr7	108352846	108353171	326	deletion
chr7	108501444	108501545	102	deletion
chr7	110181927	110188432	6506	deletion
chr7	113953501	113953813	313	deletion
chr7	117893950	117894252	303	deletion
chr7	120290162	120291382	1221	deletion
chr7	126045887	126051450	5564	deletion
chr7	126775610	126775700	91	deletion
chr7	127214967	127217988	3022	deletion
chr7	127620154	127620472	319	deletion
chr7	127766414	127766728	315	deletion
chr7	128309210	128309528	319	deletion
chr7	128552553	128553544	992	deletion
chr7	138322188	138322252	65	deletion
chr7	138742268	138742585	318	deletion
chr7	139109587	139109952	366	deletion
chr7	140189249	140190276	1028	deletion
chr7	141113863	141114182	320	deletion
chr7	141765307	141792849	27543	deletion
chr7	144382749	144382897	149	deletion
chr7	148063001	148063081	81	deletion
chr7	148072910	148076327	3418	deletion
chr7	148818174	148818486	313	deletion
chr7	151230200	151231843	1644	deletion
chr7	153310127	153310817	691	deletion
chr7	154941915	154942244	330	deletion
chr7	155139370	155141440	2071	deletion
chr7	155926191	155926284	94	deletion
chr7	156387086	156394312	7227	deletion
chr7	158029473	158030453	981	deletion
chr7	158046568	158047317	750	deletion
chr8	594395	599417	5023	deletion
chr8	2122088	2122354	267	deletion
chr8	2778563	2778787	225	deletion
chr8	4122887	4124965	2079	deletion
chr8	4222049	4222389	341	deletion
chr8	4941223	4941520	298	deletion
chr8	5744849	5744923	75	deletion
chr8	5748176	5748505	330	deletion
chr8	6587829	6588150	322	deletion
chr8	6991759	6995386	3628	deletion
chr8	7355293	7364762	9470	deletion
chr8	7774146	7782327	8182	deletion
chr8	8385998	8386925	928	deletion
chr8	11245530	11247217	1688	deletion
chr8	12233575	12236244	2670	deletion
chr8	12237311	12251515	14205	deletion
chr8	13594464	13594628	165	deletion
chr8	13778059	13778385	327	deletion
chr8	15001266	15001586	321	deletion
chr8	15219341	15219425	85	deletion
chr8	17732990	17733096	107	deletion
chr8	19055258	19055530	273	deletion
chr8	19980262	19980577	316	deletion
chr8	23447840	23447890	51	deletion
chr8	24972437	24990950	18514	deletion
chr8	25066682	25070659	3978	deletion
chr8	25327221	25327278	58	deletion
chr8	26879422	26880953	1532	deletion
chr8	30392277	30392581	305	deletion
chr8	30603903	30605523	1621	deletion
chr8	31571241	31571594	354	deletion
chr8	32679960	32691259	11300	deletion
chr8	34426188	34426252	65	deletion
chr8	37050879	37051853	975	deletion
chr8	39195825	39389230	193406	deletion
chr8	39737280	39737510	231	deletion
chr8	39765314	39765646	333	deletion
chr8	39885685	39890841	5157	deletion
chr8	39976061	39976151	91	deletion
chr8	40469706	40470386	681	deletion
chr8	40774597	40779782	5186	deletion
chr8	41279328	41279651	324	deletion
chr8	42190387	42194352	3966	deletion
chr8	46991405	46992654	1250	deletion
chr8	47405849	47407908	2060	deletion
chr8	49093381	49093979	599	deletion
chr8	50009190	50009334	145	deletion
chr8	52023761	52024037	277	deletion
chr8	52060995	52061306	312	deletion
chr8	52737961	52738284	324	deletion
chr8	56107697	56108054	358	deletion
chr8	56401202	56401518	317	deletion
chr8	56676277	56676407	131	deletion
chr8	59078452	59078788	337	deletion
chr8	61204986	61205303	318	deletion
chr8	61945872	61946021	150	deletion
chr8	62169158	62169209	52	deletion
chr8	68727320	68727652	333	deletion
chr8	72551405	72551739	335	deletion
chr8	75362835	75366959	4125	deletion
chr8	84959372	84959555	184	deletion
chr8	89351927	89352023	97	deletion
chr8	89392207	89392514	308	deletion
chr8	91069173	91069495	323	deletion
chr8	94072346	94077192	4847	deletion
chr8	96875231	96879582	4352	deletion
chr8	97098073	97098425	353	deletion
chr8	98595392	98595731	340	deletion
chr8	98783448	98783780	333	deletion
chr8	103994623	103996788	2166	deletion
chr8	106670518	106670838	321	deletion
chr8	107511093	107511418	326	deletion
chr8	107728555	107728885	331	deletion
chr8	108120234	108120557	324	deletion
chr8	110234722	110235045	324	deletion
chr8	110510307	110510629	323	deletion
chr8	112294057	112297142	3086	deletion
chr8	113225848	113226191	344	deletion
chr8	114862620	114862753	134	deletion
chr8	114934391	114934683	293	deletion
chr8	115079316	115080675	1360	deletion
chr8	115997801	115998360	560	deletion
chr8	116488216	116488545	330	deletion
chr8	118223529	118223809	281	deletion
chr8	118712788	118713119	332	deletion
chr8	118873794	118875589	1796	deletion
chr8	120154534	120161210	6677	deletion
chr8	121681672	121681991	320	deletion
chr8	126681375	126681706	332	deletion
chr8	127192196	127194569	2374	deletion
chr8	131850720	131852723	2004	deletion
chr8	132168283	132168596	314	deletion
chr8	132277657	132280535	2879	deletion
chr8	137160271	137163814	3544	deletion
chr8	137716813	137717139	327	deletion
chr8	138742943	138743864	922	deletion
chr8	138860548	138860872	325	deletion
chr8	140014070	140014187	118	deletion
chr8	142398327	142398400	74	deletion
chr8	143494784	143495714	931	deletion
chr8	144700481	144714696	14216	deletion
chr8	145234823	145234878	56	deletion
chr8	146042931	146043066	136	deletion
chr8	146057037	146057833	797	deletion
chr8	146192869	146193180	312	deletion
chr9	3780616	3780942	327	deletion
chr9	4346658	4346969	312	deletion
chr9	4376386	4377625	1240	deletion
chr9	5641637	5642808	1172	deletion
chr9	6729099	6730088	990	deletion
chr9	6999377	6999684	308	deletion
chr9	7371803	7372116	314	deletion
chr9	8640832	8641676	845	deletion
chr9	9950428	9950758	331	deletion
chr9	10404415	10405176	762	deletion
chr9	10498740	10499050	311	deletion
chr9	15394880	15395196	317	deletion
chr9	15602580	15602666	87	deletion
chr9	15815277	15821947	6671	deletion
chr9	17909347	17912848	3502	deletion
chr9	18751826	18752116	291	deletion
chr9	22496525	22504350	7826	deletion
chr9	22653359	22653768	410	deletion
chr9	22999487	22999819	333	deletion
chr9	23362812	23377678	14867	deletion
chr9	25594087	25594448	362	deletion
chr9	28584919	28585011	93	deletion
chr9	29092522	29098026	5505	deletion
chr9	29624691	29625012	322	deletion
chr9	30004922	30004992	71	deletion
chr9	30491283	30491594	312	deletion
chr9	31239842	31240052	211	deletion
chr9	31291353	31292673	1321	deletion
chr9	33213068	33213929	862	deletion
chr9	35803096	35803399	304	deletion
chr9	36008969	36009033	65	deletion
chr9	36362880	36364079	1200	deletion
chr9	43612172	43623150	10979	deletion
chr9	44235869	44252311	16443	deletion
chr9	44255190	44276471	21282	deletion
chr9	71665323	71665557	235	deletion
chr9	71738119	71743359	5241	deletion
chr9	71777926	71778244	319	deletion
chr9	71804520	71804997	478	deletion
chr9	71895338	71896537	1200	deletion
chr9	73463597	73463913	317	deletion
chr9	75669517	75669796	280	deletion
chr9	77524150	77524337	188	deletion
chr9	78736726	78737038	313	deletion
chr9	79124512	79124828	317	deletion
chr9	83071620	83072069	450	deletion
chr9	83630437	83630750	314	deletion
chr9	83967915	83970682	2768	deletion
chr9	85033845	85034187	343	deletion
chr9	87901405	87901712	308	deletion
chr9	89154576	89155912	1337	deletion
chr9	89799093	89799407	315	deletion
chr9	91501994	91502058	65	deletion
chr9	92098585	92098649	65	deletion
chr9	95884696	95884756	61	deletion
chr9	96500167	96503037	2871	deletion
chr9	97292906	97293231	326	deletion
chr9	100761058	100761388	331	deletion
chr9	101309042	101311668	2627	deletion
chr9	101347967	101348322	356	deletion
chr9	104219699	104220378	680	deletion
chr9	104443961	104444727	767	deletion
chr9	104714844	104724482	9639	deletion
chr9	105162485	105162668	184	deletion
chr9	106568286	106569743	1458	deletion
chr9	107400973	107401287	315	deletion
chr9	109024116	109024427	312	deletion
chr9	114902342	114902657	316	deletion
chr9	115937084	115937379	296	deletion
chr9	118109642	118109987	346	deletion
chr9	119477063	119477397	335	deletion
chr9	122531834	122532152	319	deletion
chr9	124642001	124642134	134	deletion
chr9	131412056	131413976	1921	deletion
chr9	131700957	131702150	1194	deletion
chr9	132026730	132028136	1407	deletion
chr9	133030640	133034805	4166	deletion
chr9	135296997	135297073	77	deletion
chr9	136379210	136379552	343	deletion
chr9	136414101	136414425	325	deletion
chr9	136625167	136626268	1102	deletion
chr9	136761039	136761267	229	deletion
chr9	138214060	138217603	3544	deletion
chr9	138479100	138480204	1105	deletion
chr9	140253527	140255973	2447	deletion
chrX	319121	319180	60	deletion
chrX	724352	725376	1025	deletion
chrX	910113	910845	733	deletion
chrX	1911061	1911661	601	deletion
chrX	3294909	3295535	627	deletion
chrX	3609471	3609526	56	deletion
chrX	4379954	4380006	53	deletion
chrX	5055345	5057501	2157	deletion
chrX	5570336	5570680	345	deletion
chrX	9698247	9698417	171	deletion
chrX	12434234	12436825	2592	deletion
chrX	16427679	16428212	534	deletion
chrX	17502753	17502822	70	deletion
chrX	17520616	17520931	316	deletion
chrX	20886928	20887286	359	deletion
chrX	32987321	32989080	1760	deletion
chrX	33208976	33209125	150	deletion
chrX	34438376	34443008	4633	deletion
chrX	35710355	35710586	232	deletion
chrX	40505174	40505498	325	deletion
chrX	43844741	43845580	840	deletion
chrX	47093162	47093215	54	deletion
chrX	47353120	47353759	640	deletion
chrX	48127600	48127762	163	deletion
chrX	58506835	58527574	20740	deletion
chrX	66103777	66103901	125	deletion
chrX	66333799	66333972	174	deletion
chrX	67123822	67130299	6478	deletion
chrX	69303060	69303274	215	deletion
chrX	70137290	70139954	2665	deletion
chrX	71357156	71357534	379	deletion
chrX	74599737	74599800	64	deletion
chrX	76030109	76030285	177	deletion
chrX	76881496	76881558	63	deletion
chrX	77121360	77123888	2529	deletion
chrX	77696852	77697450	599	deletion
chrX	78192990	78193423	434	deletion
chrX	78590426	78590497	72	deletion
chrX	78921957	78926007	4051	deletion
chrX	79846845	79846973	129	deletion
chrX	80407086	80411079	3994	deletion
chrX	81042501	81043081	581	deletion
chrX	81982368	81988139	5772	deletion
chrX	84482579	84482666	88	deletion
chrX	85537769	85538081	313	deletion
chrX	86137692	86137744	53	deletion
chrX	86286771	86287222	452	deletion
chrX	90760889	90760947	59	deletion
chrX	91678126	91680088	1963	deletion
chrX	91750760	91751796	1037	deletion
chrX	95050841	95051476	636	deletion
chrX	99436064	99436117	54	deletion
chrX	99510840	99512856	2017	deletion
chrX	101155257	101155309	53	deletion
chrX	105581887	105582752	866	deletion
chrX	108353221	108357383	4163	deletion
chrX	112788553	112788681	129	deletion
chrX	112877015	112877346	332	deletion
chrX	116022095	116023545	1451	deletion
chrX	116454345	116454664	320	deletion
chrX	116610705	116610765	61	deletion
chrX	118873967	118876560	2594	deletion
chrX	122185498	122185850	353	deletion
chrX	122951245	122952841	1597	deletion
chrX	122972835	122973660	826	deletion
chrX	126597734	126602382	4649	deletion
chrX	128499485	128499539	55	deletion
chrX	128500439	128502436	1998	deletion
chrX	130377774	130378680	907	deletion
chrX	131089382	131089611	230	deletion
chrX	131715059	131715696	638	deletion
chrX	134161502	134162053	552	deletion
chrX	135157982	135158313	332	deletion
chrX	137271183	137271406	224	deletion
chrX	138157986	138158176	191	deletion
chrX	138384894	138385220	327	deletion
chrX	138941963	138942285	323	deletion
chrX	139502739	139503830	1092	deletion
chrX	143778329	143778386	58	deletion
chrX	144422074	144424508	2435	deletion
chrX	146559239	146559345	107	deletion
chrX	147509695	147511237	1543	deletion
chrX	149551136	149551472	337	deletion
chrX	149927786	149928796	1011	deletion
chrX	150293934	150295714	1781	deletion
chrX	154285270	154285819	550	deletion
chrX	154790161	154803718	13558	deletion
chrX	154867954	154868024	71	deletion
chr1	17026064	17052112	26049	duplication
chr1	83802380	83979035	176656	duplication
chr1	85980461	86006144	25684	duplication
chr1	121171965	121349588	177624	duplication
chr1	143984622	144094733	110112	duplication
chr1	144691202	144710622	19421	duplication
chr1	144839080	144849492	10413	duplication
chr1	144862244	144892802	30559	duplication
chr1	144913699	144951391	37693	duplication
chr1	144973077	144989257	16181	duplication
chr1	145120320	145182150	61831	duplication
chr1	146081807	146164363	82557	duplication
chr1	148832244	148954132	121889	duplication
chr1	149015523	149036627	21105	duplication
chr1	149231192	149241216	10025	duplication
chr1	149249429	149284877	35449	duplication
chr1	149289438	149358445	69008	duplication
chr1	248619876	248634579	14704	duplication
chr10	42857631	42929901	72271	duplication
chr10	45570009	45804481	234473	duplication
chr10	46262157	46305352	43196	duplication
chr10	46551272	46693058	141787	duplication
chr10	46976292	47086710	110419	duplication
chr10	47089972	47150813	60842	duplication
chr10	47894775	47999751	104977	duplication
chr10	48751829	48880554	128726	duplication
chr10	49289919	49390675	100757	duplication
chr10	51300882	51397654	96773	duplication
chr10	51600129	51694240	94112	duplication
chr10	90795115	90800286	5172	duplication
chr11	50345849	50404924	59076	duplication
chr12	64069042	64136500	67459	duplication
chr12	80153371	80162648	9278	duplication
chr13	52852412	52864557	12146	duplication
chr14	19112155	19126473	14319	duplication
chr15	20393078	20419533	26456	duplication
chr15	20598942	20625797	26856	duplication
chr15	20846721	20867075	20355	duplication
chr15	21902635	21929978	27344	duplication
chr15	28701268	28709132	7865	duplication
chr15	31898857	32030945	132089	duplication
chr16	15059676	15076875	17200	duplication
chr16	15080267	15123498	43232	duplication
chr16	21518346	21569415	51070	duplication
chr16	21573321	21580382	7062	duplication
chr16	21588291	21593314	5024	duplication
chr16	22611652	22783757	172106	duplication
chr16	32328771	32410672	81902	duplication
chr16	32418983	32469917	50935	duplication
chr16	32611029	32642738	31710	duplication
chr16	32831659	32863935	32277	duplication
chr16	33446163	33570784	124622	duplication
chr16	33588532	33626594	38063	duplication
chr16	34457085	34712399	255315	duplication
chr16	34971847	35148881	177035	duplication
chr16	70848115	71206510	358396	duplication
chr17	15690934	15794694	103761	duplication
chr17	16661446	16704453	43008	duplication
chr17	16711552	16724682	13131	duplication
chr17	18507410	18522042	14633	duplication
chr17	18585563	18736902	151340	duplication
chr17	44165338	44211686	46349	duplication
chr17	44230893	44262697	31805	duplication
chr17	44341412	44366497	25086	duplication
chr17	60485063	60637451	152389	duplication
chr19	21752923	21756703	3781	duplication
chr19	54727998	54746910	18913	duplication
chr2	86972696	87178267	205572	duplication
chr2	91865750	91925129	59380	duplication
chr2	110441457	110547945	106489	duplication
chr2	111152885	111606197	453313	duplication
chr2	112018095	112176368	158274	duplication
chr2	112283449	112414628	131180	duplication
chr2	167494545	167500589	6045	duplication
chr21	10945865	10990763	44899	duplication
chr21	10992014	10999734	7721	duplication
chr22	42523949	42533891	9943	duplication
chr3	195417835	195445776	27942	duplication
chr4	119411450	119504748	93299	duplication
chr5	175353978	175371353	17376	duplication
chr6	256502	293373	36872	duplication
chr6	305181	368712	63532	duplication
chr6	26678936	26686491	7556	duplication
chr6	35754684	35766728	12045	duplication
chr6	57205859	57340406	134548	duplication
chr6	57450653	57479094	28442	duplication
[truncated: 24 more rows]

## Sheet: Supplementary Table 9
Supplementary Table 9 List of 8,394 clinically implicated genes (putative disease-associated genes) from ACMG59, ClinVar, geneticHomeReference, HGMD, OMIM and Orphanet
Gene-Gene ID
A2M-2
A2ML1-144568
A4GALT-53947
AAAS-8086
AACS-65985
AADAC-13
AADACL2-344752
AADAT-51166
AAGAB-79719
AAR2-25980
AARS-16
AARS2-57505
AASS-10157
AATF-26574
ABAT-18
ABCA1-19
ABCA10-10349
ABCA12-26154
ABCA13-154664
ABCA2-20
ABCA3-21
ABCA4-24
ABCA5-23461
ABCA7-10347
ABCA8-10351
ABCB1-5243
ABCB11-8647
ABCB4-5244
ABCB5-340273
ABCB6-10058
ABCB7-22
ABCB8-11194
ABCB9-23457
ABCC11-85320
ABCC12-94160
ABCC2-1244
ABCC4-10257
ABCC5-10057
ABCC6-368
ABCC8-6833
ABCC9-10060
ABCD1-215
ABCD3-5825
ABCD4-5826
ABCE1-6059
ABCG1-9619
ABCG2-9429
ABCG4-64137
ABCG5-64240
ABCG8-64241
ABHD12-26090
ABHD17A-81926
ABHD5-51099
ABHD6-57406
ABI2-10152
ABI3BP-25890
ABL1-25
ABL2-27
ABLIM1-3983
ABO-28
ABR-29
ABRAXAS1-84142
ABRAXAS2-23172
ABTB1-80325
ACACA-31
ACACB-32
ACAD10-80724
ACAD8-27034
ACAD9-28976
ACADL-33
ACADM-34
ACADS-35
ACADSB-36
ACADVL-37
ACAN-176
ACAT1-38
ACBD5-91452
ACBD6-84320
ACCSL-390110
ACD-65057
ACE-1636
ACE2-59272
ACER3-55331
ACHE-43
ACKR1-2532
ACKR2-1238
ACKR3-57007
ACLY-47
ACMSD-130013
ACO1-48
ACO2-50
ACOT1-641371
ACOT4-122970
ACOT6-641372
ACOX1-51
ACOX2-8309
ACP2-53
ACP4-93650
ACP5-54
ACP6-51205
ACP7-390928
ACRBP-84519
ACSF2-80221
ACSF3-197322
ACSL4-2182
ACSL5-51703
ACSL6-23305
ACSM5-54988
ACSS2-55902
ACTA1-58
ACTA2-59
ACTB-60
ACTC1-70
ACTG1-71
ACTG2-72
ACTL6A-86
ACTL6B-51412
ACTL7B-10880
ACTN1-87
ACTN2-88
ACTN3-89
ACTN4-81
ACTR3C-653857
ACTR6-64431
ACTRT1-139741
ACTRT3-84517
ACVR1-90
ACVR1B-91
ACVR2B-93
ACVRL1-94
ACY1-95
ACY3-91703
ADA-100
ADA2-51816
ADAM10-102
ADAM17-6868
ADAM18-8749
ADAM19-8728
ADAM22-53616
ADAM29-11086
ADAM33-80332
ADAM9-8754
ADAMTS1-9510
ADAMTS10-81794
ADAMTS13-11093
ADAMTS15-170689
ADAMTS16-170690
ADAMTS17-170691
ADAMTS18-170692
ADAMTS19-171019
ADAMTS2-9509
ADAMTS3-9508
ADAMTS5-11096
ADAMTS6-11174
ADAMTS7-11173
ADAMTS9-56999
ADAMTSL1-92949
ADAMTSL2-9719
ADAMTSL4-54507
ADAP1-11033
ADAR-103
ADAT3-113179
ADCK5-203054
ADCY1-107
ADCY10-55811
ADCY2-108
ADCY3-109
ADCY5-111
ADCY6-112
ADCY7-113
ADCY8-114
ADCY9-115
ADD1-118
ADD3-120
ADGRA3-166647
ADGRB1-575
ADGRB2-576
ADGRB3-577
ADGRE1-2015
ADGRE2-30817
ADGRE3-84658
ADGRF1-266977
ADGRF4-221393
ADGRG1-9289
ADGRG2-10149
ADGRG4-139378
ADGRG5-221188
ADGRG6-57211
ADGRG7-84873
ADGRL1-22859
ADGRL2-23266
ADGRV1-84059
ADH1B-125
ADH1C-126
ADH5-128
ADIPOQ-9370
ADIPOR1-51094
ADIPOR2-79602
ADK-132
ADNP-23394
ADORA1-134
ADORA2A-135
ADPRHL2-54936
ADPRM-56985
ADRA1D-146
ADRA2A-150
ADRA2B-151
ADRA2C-152
ADRB1-153
ADRB2-154
ADRB3-155
ADSL-158
ADSS-159
ADSSL1-122622
AEBP1-165
AEBP2-121536
AFAP1-60312
AFDN-4301
AFF2-2334
AFF3-3899
AFF4-27125
AFG3L2-10939
AFM-173
AFP-174
AGA-175
AGAP1-116987
AGAP2-116986
AGAP6-414189
AGBL1-123624
AGBL2-79841
AGBL5-60509
AGER-177
AGFG1-3267
AGGF1-55109
AGK-55750
AGL-178
AGMO-392636
AGO1-26523
AGO4-192670
AGPAT2-10555
AGPAT5-55326
AGPS-8540
AGRN-375790
AGRP-181
AGT-183
AGTPBP1-23287
AGTR1-185
AGTR2-186
AGTRAP-57085
AGXT-189
AGXT2-64902
AHCTF1-25909
AHCY-191
AHDC1-27245
AHI1-54806
AHNAK-79026
AHNAK2-113146
AHR-196
AHRR-57491
AHSG-197
AHSP-51327
AICDA-57379
AIFM1-9131
AIMP1-9255
AIMP2-7965
AIP-9049
AIPL1-23746
AIRE-326
AJM1-389813
AK1-203
AK2-204
AK7-122481
AK9-221264
AKAP1-8165
AKAP10-11216
AKAP12-9590
AKAP13-11214
AKAP2-11217
AKAP4-8852
AKAP6-9472
AKAP9-10142
AKNA-80709
AKR1B1-231
AKR1B15-441282
AKR1C2-1646
AKR1C3-8644
AKR1C4-1109
AKR1D1-6718
AKR1E2-83592
AKT1-207
AKT2-208
AKT3-10000
AKTIP-64400
ALAD-210
ALAS1-211
ALAS2-212
ALB-213
ALCAM-214
ALDH16A1-126133
ALDH18A1-5832
ALDH1A2-8854
ALDH1A3-220
ALDH1B1-219
ALDH1L1-10840
ALDH1L2-160428
ALDH2-217
ALDH3A1-218
ALDH3A2-224
ALDH4A1-8659
ALDH5A1-7915
ALDH6A1-4329
ALDH7A1-501
ALDH9A1-223
ALDOA-226
ALDOB-229
ALG1-56052
ALG10-84920
ALG10B-144245
ALG11-440138
ALG12-79087
ALG13-79868
ALG14-199857
ALG2-85365
ALG3-10195
ALG6-29929
ALG8-79053
ALG9-79796
ALK-238
ALMS1-7840
ALOX12B-242
ALOX15-246
ALOX5-240
ALOX5AP-241
ALOXE3-59344
ALPG-251
ALPI-248
ALPK2-115701
ALPK3-57538
ALPL-249
ALS2-57679
ALS2CL-259173
ALX1-8092
ALX3-257
ALX4-60529
AMACR-23600
AMBN-258
AMBP-259
AMBRA1-55626
AMD1-262
AMELX-265
AMER1-139285
AMH-268
AMHR2-269
AMMECR1-9949
AMN-81693
AMOT-154796
AMOTL1-154810
AMPD1-270
AMPD2-271
AMPD3-272
AMT-275
AMTN-401138
AMY2B-280
AMZ1-155185
AMZ2-51321
ANAPC10-10393
ANAPC5-51433
ANAPC7-51434
ANG-283
ANGPT1-284
ANGPT2-285
ANGPTL2-23452
ANGPTL3-27329
ANGPTL4-51129
ANGPTL5-253935
ANGPTL6-83854
ANGPTL8-55908
ANK1-286
ANK2-287
ANK3-288
ANKDD1B-728780
ANKFN1-162282
ANKFY1-51479
ANKH-56172
ANKHD1-54882
ANKK1-255239
ANKLE2-23141
ANKRD1-27063
ANKRD11-29123
ANKRD12-23253
ANKRD13A-88455
ANKRD13D-338692
ANKRD16-54522
ANKRD17-26057
ANKRD18A-253650
ANKRD22-118932
ANKRD23-200539
ANKRD26-22852
ANKRD30B-374860
ANKRD31-256006
ANKRD50-57182
ANKRD6-22881
ANKS1A-23294
ANKS1B-56899
ANKS3-124401
ANKS6-203286
ANKZF1-55139
ANLN-54443
ANO10-55129
ANO2-57101
ANO3-63982
ANO5-203859
ANO6-196527
ANO9-338440
ANOS1-3730
ANP32A-8125
ANP32B-10541
ANP32D-23519
ANPEP-290
ANTXR1-84168
ANTXR2-118429
ANXA1-301
ANXA11-311
ANXA5-308
ANXA6-309
ANXA7-310
AOAH-313
AOC1-26
AOC2-314
AOC3-8639
AOX1-316
AP1G1-164
AP1S1-1174
AP1S2-8905
AP1S3-130340
AP2A2-161
AP2S1-1175
AP3B1-8546
AP3B2-8120
AP3D1-8943
AP3S2-10239
AP4B1-10717
AP4E1-23431
AP4M1-9179
AP4S1-11154
AP5Z1-9907
APAF1-317
APBA1-320
APBA2-321
APBB1-322
APC-324
APC2-10297
APCDD1-147495
APCDD1L-164284
APEX1-328
APEX2-27301
APH1A-51107
APOA1-335
APOA2-336
APOA4-337
APOA5-116519
APOB-338
APOBR-55911
APOC2-344
APOC3-345
APOD-347
APOE-348
APOH-350
APOL1-8542
APOL5-80831
APP-351
APPL1-26060
APPL2-55198
APRT-353
APTX-54840
AQP1-358
AQP2-359
AQP3-360
AQP4-361
AQP5-362
AQP7-364
AR-367
ARAF-369
ARAP1-116985
ARAP3-64411
ARC-23237
ARCN1-372
AREL1-9870
ARF1-375
ARFGEF1-10565
ARFGEF2-10564
ARFGEF3-57221
ARFIP1-27236
ARG1-383
ARGLU1-55082
ARHGAP11A-9824
ARHGAP18-93663
ARHGAP19-84986
ARHGAP20-57569
ARHGAP21-57584
ARHGAP24-83478
ARHGAP26-23092
ARHGAP29-9411
ARHGAP30-257106
ARHGAP31-57514
ARHGAP32-9743
ARHGAP33-115703
ARHGAP35-2909
ARHGAP4-393
ARHGAP40-343578
ARHGAP45-23526
ARHGAP5-394
ARHGAP6-395
ARHGAP8-23779
ARHGDIA-396
ARHGEF10-9639
ARHGEF10L-55160
ARHGEF11-9826
ARHGEF12-23365
ARHGEF15-22899
ARHGEF16-27237
ARHGEF17-9828
ARHGEF18-23370
ARHGEF2-9181
ARHGEF26-26084
ARHGEF28-64283
ARHGEF3-50650
ARHGEF38-54848
ARHGEF4-50649
ARHGEF6-9459
ARHGEF7-8874
ARHGEF9-23229
ARID1A-8289
ARID1B-57492
ARID2-196528
ARID3A-1820
ARID3C-138715
ARID5A-10865
ARID5B-84159
ARIH1-25820
ARL11-115761
ARL13B-200894
ARL14EP-120534
ARL15-54622
ARL16-339231
ARL2BP-23568
ARL3-403
ARL6-84100
ARL6IP1-23204
ARL6IP6-151188
ARL8A-127829
ARMC3-219681
ARMC4-55130
ARMC5-79798
ARMC9-80210
ARMS2-387715
ARNT2-9915
ARNTL-406
ARNTL2-56938
ARPC1B-10095
ARPC3-10094
ARR3-407
ARRB1-408
ARRB2-409
ARSA-410
ARSB-411
ARSE-415
ARSF-416
ARSG-22901
ARSH-347527
ARSI-340075
ART4-420
ARV1-64801
ARVCF-421
ARX-170302
ASAH1-427
ASAH2-56624
ASAP1-50807
ASAP2-8853
ASB1-51665
ASB10-136371
ASB11-140456
ASB14-142686
ASB3-51130
ASB9-140462
ASCC1-51008
ASCC3-10973
ASCL1-429
ASGR1-432
ASH1L-55870
ASH2L-9070
ASIC4-55515
ASIP-434
ASL-435
ASMT-438
ASNS-440
ASPA-443
ASPH-444
ASPM-259266
ASPN-54829
ASPRV1-151516
ASPSCR1-79058
ASRGL1-80150
ASS1-445
ASTE1-28990
ASTL-431705
ASTN1-460
ASTN2-23245
ASXL1-171023
ASXL2-55252
ASXL3-80816
ATAD1-84896
ATAD2-29028
ATAD2B-54454
ATAD3A-55210
ATAD3B-83858
ATAD5-79915
ATCAY-85300
ATE1-11101
ATF3-467
ATF4-468
ATF6-22926
ATG12-9140
ATG16L1-55054
ATG2B-55102
ATG4C-84938
ATG5-9474
ATG7-10533
ATIC-471
ATL1-51062
ATL2-64225
ATL3-25923
ATM-472
ATN1-1822
ATOH1-474
ATOH7-220202
ATP10A-57194
ATP10B-23120
ATP10D-57205
ATP11B-23200
ATP11C-286410
ATP12A-479
ATP13A1-57130
ATP13A2-23400
ATP13A3-79572
ATP13A4-84239
ATP13A5-344905
ATP1A1-476
ATP1A2-477
ATP1A3-478
ATP1A4-480
ATP1B1-481
ATP1B4-23439
ATP23-91419
ATP2A1-487
ATP2A2-488
ATP2A3-489
ATP2B1-490
ATP2B2-491
ATP2B3-492
ATP2B4-493
ATP2C1-27032
ATP2C2-9914
ATP4A-495
ATP5F1A-498
ATP5F1D-513
ATP5F1E-514
ATP5MPL-9556
ATP6AP1-537
ATP6AP2-10159
ATP6V0A1-535
ATP6V0A2-23545
ATP6V0A4-50617
ATP6V0C-527
ATP6V0D2-245972
ATP6V1A-523
ATP6V1B1-525
ATP6V1B2-526
ATP6V1E1-529
ATP6V1H-51606
ATP7A-538
ATP7B-540
ATP8A1-10396
ATP8A2-51761
ATP8B1-5205
ATP8B2-57198
ATP8B3-148229
ATP8B4-79895
ATPAF2-91647
ATR-545
ATRIP-84126
ATRN-8455
ATRX-546
ATXN1-6310
ATXN10-25814
ATXN1L-342371
ATXN2-6311
ATXN3-4287
ATXN7-6314
ATXN8OS-6315
AUH-549
AUP1-550
AURKA-6790
AURKB-9212
AURKC-6795
AUTS2-26053
AVP-551
AVPR1A-552
AVPR2-554
AXIN1-8312
AXIN2-8313
AXL-558
AZGP1-563
AZIN2-113451
B2M-567
B3GALNT1-8706
B3GALNT2-148789
B3GALT6-126792
B3GAT3-26229
B3GLCT-145173
B3GNT6-192134
B4GALNT1-2583
B4GALNT3-283358
B4GALNT4-338707
B4GALT1-2683
B4GALT3-8703
B4GALT7-11285
B4GAT1-11041
B9D1-27077
B9D2-80776
BAAT-570
BACH2-60468
BAD-572
BAG3-9531
BAG6-7917
BAIAP2-10458
BAIAP2L1-55971
BAIAP3-8938
BAMBI-25805
BANF1-8815
BANK1-55024
BAP1-8314
BARD1-580
BARX1-56033
BASP1-10409
BAX-581
BAZ1A-11177
BAZ2B-29994
BBIP1-92482
BBS1-582
BBS10-79738
BBS12-166379
BBS2-583
BBS4-585
BBS5-129880
BBS7-55212
BBS9-27241
BBX-56987
BCAM-4059
BCAP31-10134
BCAR1-9564
BCAS3-54828
BCAT1-586
BCAT2-587
BCCIP-56647
BCHE-590
BCKDHA-593
BCKDHB-594
BCKDK-10295
BCL10-8915
BCL11A-53335
BCL11B-64919
BCL2-596
BCL2L11-10018
BCL2L14-79370
BCL6-604
BCL7A-605
BCL9-607
BCL9L-283149
BCLAF1-9774
BCO1-53630
BCOR-54880
BCORL1-63035
BCR-613
BCS1L-617
BDH1-622
BDKRB2-624
BDNF-627
BDP1-55814
BEAN1-146227
BEND2-139105
BEND3-57673
BEST1-7439
BEST3-144453
BFAR-51283
BFSP1-631
BFSP2-8419
BGLAP-632
BGN-633
BHLHA9-727857
BHLHE40-8553
BHLHE41-79365
BICC1-80114
BICD2-23299
BICRAL-23506
BIN1-274
BIRC3-330
BIRC6-57448
BLK-640
BLM-641
BLNK-29760
BLOC1S3-388552
BLOC1S6-26258
BLVRA-644
BMP1-649
BMP10-27302
BMP15-9210
BMP2-650
BMP2K-55589
BMP4-652
BMP5-653
BMP6-654
BMP7-655
BMP8B-656
BMPER-168667
BMPR1A-657
BMPR1B-658
BMPR2-659
BMS1-9790
BMT2-154743
BNC1-646
BNC2-54796
BNIP1-662
BOC-91653
BOD1-91272
BOLA3-388962
BORCS5-118426
BPGM-669
BPIFA3-128861
BPIFB6-128859
BPTF-2186
BRAF-673
BRAT1-221927
BRCA1-672
BRCA2-675
BRCC3-79184
BRD1-23774
BRD2-6046
BRD3-8019
BRD4-23476
BRD7-29117
BRDT-676
BRF1-2972
BRF2-55290
BRINP2-57795
BRIP1-83990
BRPF1-7862
BRPF3-27154
BRSK1-84446
BRSK2-9024
BRWD1-54014
BRWD3-254065
BSCL2-26580
BSG-682
BSN-8927
BSND-7809
BST2-684
BTAF1-9044
BTBD11-121551
BTBD2-55643
BTBD9-114781
BTD-686
BTG2-7832
BTK-695
BTN1A1-696
BTN2A2-10385
BTN3A2-11118
BTNL2-56244
BUB1-699
BUB1B-701
BUB3-9184
BUD23-114049
BVES-11149
C10orf90-118611
C12orf10-60314
C12orf4-57102
C12orf57-113246
C12orf65-91574
C14orf28-122525
C14orf93-60686
C15orf32-145858
C15orf41-84529
C15orf62-643338
C16orf90-646174
C17orf47-284083
C17orf49-124944
C18orf63-644041
C19orf12-83636
C19orf18-147685
C19orf44-84167
C19orf57-79173
C1GALT1C1-29071
C1QA-712
C1QB-713
C1QBP-708
C1QC-714
C1QTNF12-388581
C1QTNF4-114900
C1QTNF5-114902
C1R-715
C1S-716
C1orf100-200159
C1orf127-148345
C1orf185-284546
C2-717
C20orf197-284756
C20orf96-140680
C22orf31-25770
C2CD3-26005
C2orf42-54980
C2orf48-348738
C2orf70-339778
C2orf73-129852
C3-718
C3AR1-719
C3orf67-200844
C4A-720
C4B-721
C4BPA-722
C4BPB-725
C4orf19-55286
C5-727
C5AR2-27202
C6-729
C6orf132-647024
C6orf222-389384
C7-730
C8A-731
C8B-732
C8orf37-157657
C9-735
C9orf57-138240
C9orf72-203228
CA1-759
CA10-56934
CA12-771
CA2-760
CA3-761
CA4-762
CA5A-763
CA5B-11238
CA8-767
CABIN1-23523
CABLES1-91768
CABP1-9478
CABP2-51475
CABP4-57010
CABP7-164633
CACHD1-57685
CACNA1A-773
CACNA1B-774
CACNA1C-775
CACNA1D-776
CACNA1E-777
CACNA1F-778
CACNA1G-8913
CACNA1H-8912
CACNA1I-8911
CACNA1S-779
CACNA2D1-781
CACNA2D2-9254
CACNA2D3-55799
CACNA2D4-93589
CACNB1-782
CACNB2-783
CACNB3-784
CACNB4-785
CACNG1-786
CACNG2-10369
CACNG3-10368
CAD-790
CADM1-23705
CADM2-253559
CADPS-8618
CADPS2-93664
CALCB-797
CALCR-799
CALHM1-255022
CALHM3-119395
CALM1-801
CALM2-805
CALM3-808
CALML4-91860
CALR-811
CALR3-125972
CAMK2A-815
CAMK2B-816
CAMK2D-817
CAMK2G-818
CAMK4-814
CAMKK2-10645
CAMKMT-79823
CAMLG-819
CAMSAP1-157922
CAMSAP3-57662
CAMTA1-23261
CAMTA2-23125
CANT1-124583
CANX-821
CAP2-10486
CAPG-822
CAPN1-823
CAPN10-11132
CAPN12-147968
CAPN15-6650
CAPN3-825
CAPN5-726
CAPN9-10753
CAPRIN1-4076
CAPRIN2-65981
CAPS-828
CAPS2-84698
CAPZA1-829
CARD10-29775
CARD11-84433
CARD14-79092
CARD6-84674
CARD8-22900
CARD9-64170
CARMIL2-146206
CARNS1-57571
CARS-833
CARS2-79587
CARTPT-9607
CASC4-113201
CASK-8573
CASKIN2-57513
CASP1-834
CASP10-843
CASP12-100506742
CASP14-23581
CASP2-835
CASP3-836
CASP4-837
CASP8-841
CASP9-842
CASQ1-844
CASQ2-845
CASR-846
CAST-831
CASZ1-54897
CAT-847
CATSPER1-117144
CATSPER2-117155
CATSPER3-347732
CATSPER4-378807
CATSPERG-57828
CAV1-857
CAV3-859
CAVIN1-284119
CAVIN4-347273
CBFA2T2-9139
CBFB-865
CBL-867
CBLB-868
CBLL1-79872
CBR3-874
CBR4-84869
CBS-875
CBX2-84733
CBX4-8535
CBX5-23468
CBX8-57332
CC2D1A-54862
CC2D2A-57545
CC2D2B-387707
CCAR2-57805
CCBE1-147372
CCDC103-388389
CCDC105-126402
CCDC114-93233
CCDC115-84317
CCDC116-164592
CCDC120-90060
CCDC126-90693
CCDC136-64753
CCDC137-339230
CCDC14-64770
CCDC141-285025
CCDC149-91050
CCDC151-115948
CCDC158-339965
CCDC160-347475
CCDC170-80129
CCDC171-203238
CCDC174-51244
CCDC18-343099
CCDC183-84960
CCDC186-55088
CCDC198-55195
CCDC22-28952
CCDC27-148870
CCDC28B-79140
CCDC30-728621
CCDC39-339829
CCDC40-55036
CCDC47-57003
CCDC50-152137
CCDC57-284001
CCDC65-85478
CCDC66-285331
CCDC7-79741
CCDC78-124093
CCDC8-83987
CCDC82-79780
CCDC84-338657
CCDC85C-317762
CCDC87-55231
CCDC88A-55704
CCDC88C-440193
CCDC89-220388
CCDC90B-60492
CCDC91-55297
CCHCR1-54535
CCKBR-887
CCL11-6356
CCL2-6347
CCL26-10344
CCL3L1-6349
CCL5-6352
CCM2-83605
CCNB1-891
CCNB3-85417
CCND1-595
CCND2-894
CCNE1-898
CCNF-899
CCNJL-79616
CCNK-8812
CCNO-10309
CCNQ-92002
CCP110-9738
CCPG1-9236
CCR2-729230
CCR5-1234
CCR6-1235
CCR7-1236
CCS-9973
CCT2-10576
CCT4-10575
CCT5-22948
CCT6B-10693
CCT7-10574
CCT8L2-150160
CD101-9398
CD14-929
CD151-977
CD163-9332
CD163L1-283316
CD164-8763
CD177-57126
CD19-930
CD1A-909
CD207-50489
CD209-30835
CD244-51744
CD247-919
CD27-939
CD274-29126
CD2AP-23607
CD300LF-146722
CD320-51293
CD33-945
CD36-948
CD3D-915
CD3E-916
CD3G-917
CD4-920
CD40-958
CD40LG-959
CD44-960
CD46-4179
CD5-921
CD53-963
CD55-1604
CD58-965
CD59-966
CD70-970
CD72-971
CD79A-973
CD79B-974
CD81-975
CD84-8832
CD8A-925
CD9-928
CD96-10225
CD99L2-83692
CDADC1-81602
CDAN1-146059
CDC14A-8556
CDC20-991
CDC23-8697
CDC25C-995
CDC27-996
CDC34-997
CDC42-998
CDC42BPA-8476
CDC42BPB-9578
CDC42EP1-11135
CDC45-8318
CDC5L-988
CDC6-990
CDC73-79577
CDCA7-83879
CDCA7L-55536
CDCA8-55143
CDH1-999
CDH10-1008
CDH11-1009
CDH13-1012
CDH15-1013
CDH16-1014
CDH2-1000
CDH23-64072
CDH24-64403
CDH3-1001
CDH4-1002
CDH5-1003
CDH6-1004
CDH8-1006
CDHR1-92211
CDHR2-54825
CDIP1-29965
CDK1-983
CDK10-8558
CDK12-51755
CDK13-8621
CDK16-5127
CDK18-5129
CDK19-23097
CDK20-23552
CDK4-1019
CDK5-1020
CDK5R1-8851
CDK5R2-8941
CDK5RAP2-55755
CDK6-1021
CDK9-1025
CDKAL1-54901
CDKL1-8814
CDKL5-6792
CDKN1A-1026
CDKN1B-1027
CDKN1C-1028
CDKN2A-1029
CDKN2B-1030
CDKN2C-1031
CDKN3-1033
CDO1-1036
CDON-50937
CDSN-1041
CDT1-81620
CDX1-1044
CDX2-1045
CDYL2-124359
CEACAM16-388551
CEACAM18-729767
CEACAM21-90273
CEACAM6-4680
CEBPA-1050
CEBPE-1053
CEBPG-1054
CEL-1056
CELA1-1990
CELF2-10659
CELF6-60677
CELSR1-9620
CELSR2-1952
CELSR3-1951
CEMIP-57214
CENPBD1-92806
CENPE-1062
CENPF-1063
CENPH-64946
CENPI-2491
CENPJ-55835
CENPT-80152
CEP104-9731
CEP120-153241
CEP126-57562
CEP128-145508
CEP135-9662
CEP152-22995
CEP162-22832
CEP164-22897
CEP170-9859
CEP170B-283638
CEP19-84984
CEP192-55125
CEP250-11190
CEP290-80184
CEP295-85459
CEP350-9857
CEP41-95681
CEP55-55165
CEP57-9702
CEP63-80254
CEP76-79959
CEP78-84131
CEP83-51134
CEP85-64793
CEP95-90799
CEP97-79598
CER1-9350
CERK-64781
CERKL-375298
CERS1-10715
CERS3-204219
CERS6-253782
CES1-1066
CES2-8824
CES4A-283848
CETP-1071
CFAP298-56683
CFAP300-85016
CFAP43-80217
CFAP44-55779
CFAP45-25790
CFAP47-286464
CFAP53-220136
CFAP57-149465
CFAP58-159686
CFAP61-26074
CFAP65-255101
CFAP69-79846
CFB-629
CFC1-55997
CFD-1675
CFDP1-10428
CFH-3075
CFHR1-3078
CFHR2-3080
CFHR3-10878
CFHR4-10877
CFHR5-81494
CFI-3426
CFL2-1073
CFLAR-8837
CFP-5199
CFTR-1080
CGB3-1082
CGGBP1-8545
CGNL1-84952
CH25H-9023
CHAD-1101
CHAF1A-10036
CHAF1B-8208
CHAMP1-283489
CHAT-1103
CHCHD10-400916
CHCHD2-51142
CHD1-1105
CHD1L-9557
CHD2-1106
CHD3-1107
CHD4-1108
CHD5-26038
CHD7-55636
CHD8-57680
CHD9-80205
CHEK2-11200
CHERP-10523
CHGA-1113
CHGB-1114
CHI3L1-1116
CHIC2-26511
CHID1-66005
CHIT1-1118
CHKB-1120
CHM-1121
CHMP1A-5119
CHMP2A-27243
CHMP2B-25978
CHMP4B-128866
CHN1-1123
CHP2-63928
CHPF2-54480
CHRD-8646
CHRDL1-91851
CHRM1-1128
CHRM2-1129
CHRM3-1131
CHRM4-1132
CHRNA1-1134
CHRNA2-1135
CHRNA3-1136
CHRNA4-1137
CHRNA5-1138
CHRNA7-1139
CHRNB1-1140
CHRNB2-1141
CHRNB3-1142
CHRNB4-1143
CHRND-1144
CHRNE-1145
CHRNG-1146
CHST11-50515
CHST14-113189
CHST2-9435
CHST3-9469
CHST6-4166
CHST8-64377
CHSY1-22856
CHTF18-63922
CHUK-1147
CIAO1-9391
CIB1-10519
CIB2-10518
CIB3-117286
CIC-23152
CIDEC-63924
CIITA-4261
CILP-8483
CILP2-148113
CINP-51550
CIP2A-57650
CIR1-9541
CISD2-493856
CISH-1154
CIT-11113
CITED2-10370
CIZ1-25792
CKAP2L-150468
CKM-1158
CLASP1-23332
CLASP2-23122
CLCA1-1179
CLCA2-9635
CLCF1-23529
CLCN1-1180
CLCN2-1181
CLCN4-1183
CLCN5-1184
CLCN6-1185
CLCN7-1186
CLCNKA-1187
CLCNKB-1188
CLDN1-9076
CLDN10-9071
CLDN14-23562
CLDN16-10686
CLDN19-149461
CLDN2-9075
CLDN6-9074
CLEC16A-23274
CLEC3A-10143
CLEC4C-170482
CLEC7A-64581
CLECL1-160365
CLHC1-130162
CLIC2-1193
CLIC5-53405
CLIC6-54102
CLIP1-6249
CLIP2-7461
CLMN-79789
CLMP-79827
CLN3-1201
CLN5-1203
CLN6-54982
CLN8-2055
CLNS1A-1207
CLOCK-9575
CLP1-10978
CLPB-81570
CLPP-8192
CLPTM1-1209
CLPTM1L-81037
CLPX-10845
CLRN1-7401
CLRN2-645104
CLSPN-63967
CLSTN1-22883
CLSTN2-64084
CLSTN3-9746
CLTC-1213
CLTCL1-8218
CLU-1191
CLUAP1-23059
CMAS-55907
CMPK2-129607
CMYA5-202333
CNBP-7555
CNDP2-55748
CNGA1-1259
CNGA2-1260
CNGA3-1261
CNGA4-1262
CNGB1-1258
CNGB3-54714
CNKSR1-10256
CNKSR2-22866
CNKSR3-154043
CNN2-1265
CNNM2-54805
CNNM3-26505
CNNM4-26504
CNOT1-23019
CNOT3-4849
CNOT4-4850
CNOT6-57472
CNOT8-9337
CNOT9-9125
CNP-1267
CNPY2-10330
CNPY3-10695
CNR1-1268
CNST-163882
CNTN1-1272
CNTN2-6900
CNTN3-5067
CNTN4-152330
CNTN5-53942
CNTN6-27255
CNTNAP1-8506
CNTNAP2-26047
CNTNAP3-79937
CNTNAP4-85445
CNTNAP5-129684
CNTRL-11064
CNTROB-116840
COA3-28958
COA5-493753
COA6-388753
COA7-65260
COASY-80347
COBL-23242
COBLL1-22837
COCH-1690
COG1-9382
COG2-22796
COG4-25839
COG5-10466
COG6-57511
COG7-91949
COG8-84342
COL10A1-1300
COL11A1-1301
COL11A2-1302
COL12A1-1303
COL13A1-1305
COL14A1-7373
COL15A1-1306
COL16A1-1307
COL17A1-1308
COL18A1-80781
COL19A1-1310
COL1A1-1277
COL1A2-1278
COL20A1-57642
COL23A1-91522
COL24A1-255631
COL25A1-84570
COL27A1-85301
COL2A1-1280
COL3A1-1281
COL4A1-1282
COL4A2-1284
COL4A3-1285
COL4A3BP-10087
COL4A4-1286
COL4A5-1287
COL4A6-1288
COL5A1-1289
COL5A2-1290
COL5A3-50509
COL6A1-1291
COL6A2-1292
COL6A3-1293
COL6A5-256076
COL6A6-131873
COL7A1-1294
COL8A2-1296
COL9A1-1297
COL9A2-1298
COL9A3-1299
COLEC10-10584
COLEC11-78989
COLEC12-81035
COLGALT2-23127
COLQ-8292
COMMD1-150684
COMP-1311
COMT-1312
COPA-1314
COPB2-9276
COPS2-9318
COQ2-27235
COQ4-51117
COQ5-84274
COQ6-51004
COQ7-10229
COQ8A-56997
COQ8B-79934
COQ9-57017
CORIN-10699
CORO1A-11151
CORO2B-10391
COX10-1352
COX14-84987
COX15-1355
COX20-116228
COX4I1-1327
COX4I2-84701
COX5A-9377
COX6A1-1337
COX6B1-1340
COX7A2L-9167
COX7B-1349
COX8A-1351
CP-1356
CPA1-1357
CPA4-51200
CPA6-57094
CPAMD8-27151
CPB1-1360
CPD-1362
CPEB3-22849
CPLANE1-65250
CPLX1-10815
CPN1-1369
CPNE2-221184
CPNE4-131034
CPOX-1371
CPPED1-55313
CPS1-1373
CPT1A-1374
CPT1B-1375
CPT1C-126129
CPT2-1376
CPVL-54504
CPXM1-56265
CPXM2-119587
CPZ-8532
CR1-1378
CR1L-1379
CR2-1380
CRACR2B-283229
CRADD-8738
CRAT-1384
CRB1-23418
CRB2-286204
CRBN-51185
CREB1-1385
CREB3-10488
CREB3L1-90993
CREB3L3-84699
CREB5-9586
CREBBP-1387
CREBL2-1389
CRELD1-78987
CRELD2-79174
CRH-1392
CRHR1-1394
CRIM1-51232
CRIPT-9419
CRKL-1399
CRLF1-9244
CRLF2-64109
CRNKL1-51340
CROCC-9696
CRTAP-10491
CRTC1-23373
CRTC3-64784
CRX-1406
CRY1-1407
CRY2-1408
CRYAA-1409
CRYAB-1410
CRYBA1-1411
CRYBA2-1412
CRYBA4-1413
CRYBB1-1414
CRYBB2-1415
CRYBB3-1417
CRYBG3-131544
CRYGA-1418
CRYGB-1419
CRYGC-1420
CRYGD-1421
CRYGS-1427
CRYM-1428
CRYZL1-9946
CSAD-51380
CSDE1-7812
CSF1R-1436
CSF2RA-1438
CSF2RB-1439
CSF3R-1441
CSGALNACT1-55790
CSMD1-64478
CSMD2-114784
CSMD3-114788
CSNK1D-1453
CSNK1E-1454
CSNK1G1-53944
CSNK1G3-1456
CSNK2A1-1457
CSNK2A2-1459
CSNK2B-1460
CSPG4-1464
CSPP1-79848
CSRP1-1465
CSRP3-8048
CST3-1471
CST9-128822
CSTA-1475
CSTB-1476
CSTF2T-23283
CT47B1-643311
CTBP1-1487
CTBP2-1488
CTC1-80169
CTCF-10664
CTDP1-9150
CTF1-1489
CTH-1491
CTHRC1-115908
CTLA4-1493
CTNNA1-1495
CTNNA2-1496
CTNNA3-29119
CTNNB1-1499
CTNND1-1500
CTNND2-1501
CTNS-1497
CTPS1-1503
CTPS2-56474
CTR9-9646
CTRB1-1504
CTRC-11330
CTSA-5476
CTSB-1508
CTSC-1075
CTSD-1509
CTSF-8722
CTSH-1512
CTSK-1513
CTSZ-1522
CTTNBP2-83992
CTU2-348180
CUBN-8029
CUL1-8454
CUL3-8452
CUL4B-8450
CUL5-8065
CUL7-9820
CUL9-23113
CUX1-1523
CUX2-23316
CUZD1-50624
CWC22-57703
CWC27-10283
CWF19L1-55280
CWF19L2-143884
CX3CL1-6376
CX3CR1-1524
CXCL12-6387
CXCL8-3576
CXCR1-3577
CXCR2-3579
CXCR3-2833
CXCR4-7852
CXXC1-30827
CXorf56-63932
CYB561-1534
CYB5A-1528
CYB5R3-1727
CYBA-1535
CYBB-1536
CYBC1-79415
CYBRD1-79901
CYC1-1537
CYCS-54205
CYFIP2-26999
CYLD-1540
CYP11A1-1583
CYP11B1-1584
CYP11B2-1585
CYP17A1-1586
CYP19A1-1588
CYP1A1-1543
CYP1A2-1544
CYP1B1-1545
CYP21A2-1589
CYP24A1-1591
CYP26A1-1592
CYP26B1-56603
CYP26C1-340665
CYP27A1-1593
CYP27B1-1594
CYP27C1-339761
CYP2A6-1548
CYP2B6-1555
CYP2C18-1562
CYP2C19-1557
CYP2C8-1558
CYP2C9-1559
CYP2D6-1565
CYP2F1-1572
CYP2R1-120227
CYP2U1-113612
CYP3A4-1576
CYP3A43-64816
CYP3A5-1577
CYP3A7-1551
CYP4F11-57834
CYP4F12-66002
CYP4F22-126410
CYP4F3-4051
CYP4V2-285440
CYP4Z1-199974
CYP51A1-1595
CYP7A1-1581
CYP7B1-9420
CYTH1-9267
D2HGDH-728294
DAAM1-23002
DAAM2-23500
DAB2-1601
DAB2IP-153090
DACH1-1602
DACH2-117154
DACT1-51339
DAG1-1605
DAGLA-747
DAGLB-221955
DAND5-199699
DAO-1610
DAP3-7818
DAPK1-1612
DAPK3-1613
DARS-1615
DARS2-55157
DAW1-164781
DAXX-1616
DAZL-1618
DBF4B-80174
DBH-1621
DBNL-28988
DBR1-51163
DBT-1629
DBX1-120237
DCAF1-9730
DCAF10-79269
DCAF11-80344
DCAF12L1-139170
DCAF13-25879
DCAF17-80067
DCAF4-26094
DCAF4L2-138009
DCAF5-8816
DCAF6-55827
DCAF7-10238
DCAF8-50717
DCAKD-79877
DCBLD1-285761
DCC-1630
DCDC2-51473
DCDC2B-149069
DCHS1-8642
DCHS2-54798
DCLK1-9201
DCLK2-166614
DCLK3-85443
DCLRE1A-9937
DCLRE1B-64858
DCLRE1C-64421
DCN-1634
DCPS-28960
DCST1-149095
DCTN1-1639
DCTN2-10540
DCTN5-84516
DCUN1D3-123879
DCX-1641
DCXR-51181
DDAH1-23576
DDB2-1643
DDC-1644
DDHD1-80821
DDHD2-23259
DDOST-1650
DDR2-4921
DDRGK1-65992
DDX10-1662
DDX11-1663
DDX20-11218
DDX23-9416
DDX24-57062
DDX27-55661
DDX39A-10212
DDX39B-7919
DDX3X-1654
DDX41-51428
DDX42-11325
DDX47-51202
DDX50-79009
DDX58-23586
DDX59-83479
DDX60-55601
DEAF1-10522
DEFA4-1669
DEFB1-1672
DEFB124-245937
DENND2C-163259
DENND3-22898
DENND4A-10260
DENND4B-9909
DENND5A-23258
DENND5B-160518
DENR-8562
DEPDC5-9681
DEPDC7-91614
DEPTOR-64798
DES-1674
DESI2-51029
DGAT1-8694
DGAT2-84649
DGAT2L6-347516
DGCR2-9993
DGCR8-54487
DGKD-8527
DGKE-8526
DGKH-160851
DGKZ-8525
DGUOK-1716
DHCR24-1718
DHCR7-1717
DHDDS-79947
DHDH-27294
DHFR-1719
DHH-50846
DHODH-1723
DHRS3-9249
DHTKD1-55526
DHX29-54505
DHX30-22907
DHX32-55760
DHX34-9704
DHX36-170506
DHX37-57647
DHX38-9785
DHX8-1659
DHX9-1660
DIABLO-56616
DIAPH1-1729
DIAPH2-1730
DIAPH3-81624
DICER1-23405
DIDO1-11083
DIP2A-23181
DIP2B-57609
DIP2C-22982
DIS3L2-129563
DISC1-27185
DISP1-84976
DKC1-1736
DKK1-22943
DLAT-1737
DLC1-10395
DLD-1738
DLEC1-9940
DLG1-1739
DLG2-1740
DLG3-1741
DLG4-1742
DLG5-9231
DLGAP1-9229
DLGAP2-9228
DLGAP3-58512
DLGAP5-9787
DLK1-8788
DLL1-28514
DLL3-10683
DLL4-54567
DLST-1743
DLX3-1747
DLX4-1748
DLX5-1749
DLX6-1750
DMAP1-55929
DMBT1-1755
DMBX1-127343
DMC1-11144
DMD-1756
DMGDH-29958
DMKN-93099
[truncated: 6,396 more rows]

## Sheet: Supplementary Table 10
Supplementary Table 10 3 "gold standard" CNV call sets of NA12878
CNV set 1						CNV set 2						CNV set 3
#Chromosome	Start_position	End_position	Size	Type		#Chromosome	Start_position	End_position	Size	Type		#Chromosome	Start_position	End_position	Size	Type
chr1	2911536	2911850	315	deletion		chr1	7570073	7571526	1454	deletion		chr1	1598422	1598590	169	deletion
chr1	4204667	4204717	51	deletion		chr1	9595644	9597706	2063	deletion		chr1	7570072	7571526	1455	deletion
chr1	7570074	7571521	1448	deletion		chr1	10482482	10483779	1298	deletion		chr1	20932023	20932698	676	deletion
chr1	9595360	9597869	2510	deletion		chr1	25158689	25161509	2821	deletion		chr1	21786418	21786694	277	deletion
chr1	10482499	10483790	1292	deletion		chr1	31575067	31577331	2265	deletion		chr1	25158690	25161515	2826	deletion
chr1	11682873	11683189	317	deletion		chr1	35101423	35111976	10554	deletion		chr1	26489816	26490143	328	deletion
chr1	16151682	16155632	3951	deletion		chr1	39998239	40001292	3054	deletion		chr1	28247801	28248113	313	deletion
chr1	21786418	21786695	278	deletion		chr1	56831108	56834961	3854	deletion		chr1	29227717	29227878	162	deletion
chr1	25592642	25661222	68581	deletion		chr1	60048638	60049661	1024	deletion		chr1	37816474	37816721	248	deletion
chr1	31244650	31244744	95	deletion		chr1	63705358	63708146	2789	deletion		chr1	38208249	38208409	161	deletion
chr1	31574934	31577199	2266	deletion		chr1	64943618	64958061	14444	deletion		chr1	42743169	42743496	328	deletion
chr1	35101427	35111985	10559	deletion		chr1	66024175	66030267	6093	deletion		chr1	46207290	46207602	313	deletion
chr1	35627104	35627431	328	deletion		chr1	72766325	72811839	45515	deletion		chr1	46366120	46366446	327	deletion
chr1	36733282	36733515	234	deletion		chr1	81404759	81410948	6190	deletion		chr1	56401286	56401610	325	deletion
chr1	36749217	36749269	53	deletion		chr1	83125978	83127601	1624	deletion		chr1	57242616	57242958	343	deletion
chr1	37816478	37816722	245	deletion		chr1	84517927	84524629	6703	deletion		chr1	58743910	58744828	919	deletion
chr1	39998246	40001288	3043	deletion		chr1	89475910	89478624	2715	deletion		chr1	60048638	60049657	1020	deletion
chr1	43857455	43857791	337	deletion		chr1	92232063	92233333	1271	deletion		chr1	63151825	63152166	342	deletion
chr1	46207286	46207598	313	deletion		chr1	94288374	94291256	2883	deletion		chr1	66024172	66030270	6099	deletion
chr1	46366107	46366436	330	deletion		chr1	108402973	108405484	2512	deletion		chr1	67201212	67201547	336	deletion
chr1	53594104	53594942	839	deletion		chr1	108733326	108737251	3926	deletion		chr1	68007975	68008835	861	deletion
chr1	53594175	53595598	1424	deletion		chr1	109573233	109575180	1948	deletion		chr1	69806999	69807318	320	deletion
chr1	53595112	53595602	491	deletion		chr1	110187161	110191395	4235	deletion		chr1	69943715	69944024	310	deletion
chr1	56887702	56888019	318	deletion		chr1	112835089	112837665	2577	deletion		chr1	70946200	70946528	329	deletion
chr1	58343211	58343535	325	deletion		chr1	114039829	114045877	6049	deletion		chr1	71741325	71741636	312	deletion
chr1	58743910	58744826	917	deletion		chr1	116229485	116232840	3356	deletion		chr1	72766322	72811839	45518	deletion
chr1	60048628	60049655	1028	deletion		chr1	144901181	144906809	5629	deletion		chr1	73753603	73753919	317	deletion
chr1	62390586	62390935	350	deletion		chr1	149714451	149718286	3836	deletion		chr1	73768789	73769141	353	deletion
chr1	63151819	63152158	340	deletion		chr1	152555544	152587740	32197	deletion		chr1	74312429	74312683	255	deletion
chr1	68007970	68008811	842	deletion		chr1	156526706	156528935	2230	deletion		chr1	76011872	76012206	335	deletion
chr1	69806992	69807311	320	deletion		chr1	158867535	158870025	2491	deletion		chr1	81404760	81410952	6193	deletion
chr1	69943715	69944021	307	deletion		chr1	158961353	158966201	4849	deletion		chr1	85748627	85748957	331	deletion
chr1	70027325	70027682	358	deletion		chr1	168024561	168025732	1172	deletion		chr1	91624777	91625062	286	deletion
chr1	70946189	70946520	332	deletion		chr1	180749770	180755393	5624	deletion		chr1	91914103	91914557	455	deletion
chr1	71741319	71741629	311	deletion		chr1	184814730	184820784	6055	deletion		chr1	94288378	94291257	2880	deletion
chr1	72766343	72811815	45473	deletion		chr1	185009803	185011733	1931	deletion		chr1	95690518	95690830	313	deletion
chr1	72778537	72784594	6058	deletion		chr1	187716106	187722532	6427	deletion		chr1	103047685	103048016	332	deletion
chr1	74312425	74312678	254	deletion		chr1	197500510	197503271	2762	deletion		chr1	103096072	103096392	321	deletion
chr1	78649157	78654148	4992	deletion		chr1	199438728	199440233	1506	deletion		chr1	105428313	105428645	333	deletion
chr1	80221781	80223032	1252	deletion		chr1	207541965	207545564	3600	deletion		chr1	109597717	109598055	339	deletion
chr1	82963291	82963615	325	deletion		chr1	212471137	212472616	1480	deletion		chr1	110187183	110191418	4236	deletion
chr1	83042644	83042964	321	deletion		chr1	218182490	218188594	6105	deletion		chr1	115796894	115797179	286	deletion
chr1	84517858	84524770	6913	deletion		chr1	222374167	222380539	6373	deletion		chr1	118091042	118091265	224	deletion
chr1	86405790	86406118	329	deletion		chr1	229812535	229820836	8302	deletion		chr1	151571793	151572033	241	deletion
chr1	86740980	86741697	718	deletion		chr1	233962191	233963569	1379	deletion		chr1	156526713	156528946	2234	deletion
chr1	88873547	88873598	52	deletion		chr1	234318646	234319747	1102	deletion		chr1	157540648	157540876	229	deletion
chr1	89475930	89478613	2684	deletion		chr1	235537067	235538337	1271	deletion		chr1	158867531	158869982	2452	deletion
chr1	91624771	91625054	284	deletion		chr1	236549088	236551329	2242	deletion		chr1	160935030	160935342	313	deletion
chr1	92232051	92233331	1281	deletion		chr1	243127773	243129211	1439	deletion		chr1	162052674	162052994	321	deletion
chr1	94288372	94291260	2889	deletion		chr1	243782747	243783763	1017	deletion		chr1	165731224	165731508	285	deletion
chr1	105218662	105219460	799	deletion		chr1	247850464	247856515	6052	deletion		chr1	176478224	176478780	557	deletion
chr1	108402972	108405499	2528	deletion		chr1	248051480	248057638	6159	deletion		chr1	184768860	184769184	325	deletion
chr1	108733288	108737237	3950	deletion		chr2	4781293	4787356	6064	deletion		chr1	185373100	185373438	339	deletion
chr1	109573240	109575184	1945	deletion		chr2	14704171	14710116	5946	deletion		chr1	187716103	187722533	6431	deletion
chr1	110187159	110191392	4234	deletion		chr2	16271569	16273799	2231	deletion		chr1	188539456	188540231	776	deletion
chr1	110225019	110245280	20262	deletion		chr2	18906148	18907348	1201	deletion		chr1	190837320	190837494	175	deletion
chr1	110230075	110241247	11173	deletion		chr2	22688475	22689983	1509	deletion		chr1	193235428	193235658	231	deletion
chr1	112074694	112074805	112	deletion		chr2	33224464	33227292	2829	deletion		chr1	194060077	194060243	167	deletion
chr1	112834896	112837824	2929	deletion		chr2	34523656	34525719	2064	deletion		chr1	194517611	194517868	258	deletion
chr1	116229468	116232839	3372	deletion		chr2	34695831	34736567	40737	deletion		chr1	197500512	197503276	2765	deletion
chr1	117002162	117002292	131	deletion		chr2	34797611	34801576	3966	deletion		chr1	199438736	199440246	1511	deletion
chr1	118091036	118091258	223	deletion		chr2	35975986	35997142	21157	deletion		chr1	207292372	207293190	819	deletion
chr1	144468090	144480623	12534	deletion		chr2	41973143	41975865	2723	deletion		chr1	213084221	213086171	1951	deletion
chr1	144954627	144955376	750	deletion		chr2	42346261	42347318	1058	deletion		chr1	216185308	216185482	175	deletion
chr1	149532289	149572952	40664	deletion		chr2	48781837	48784867	3031	deletion		chr1	218785921	218786242	322	deletion
chr1	150037842	150037898	57	deletion		chr2	51926586	51927767	1182	deletion		chr1	222034153	222034484	332	deletion
chr1	152555495	152586932	31438	deletion		chr2	52749688	52785270	35583	deletion		chr1	224247108	224247586	479	deletion
chr1	152760084	152770547	10464	deletion		chr2	54565495	54567473	1979	deletion		chr1	224392828	224393141	314	deletion
chr1	153133703	153133960	258	deletion		chr2	59623258	59631048	7791	deletion		chr1	225256537	225256808	272	deletion
chr1	157540655	157540871	217	deletion		chr2	65333804	65341695	7892	deletion		chr1	225344408	225344724	317	deletion
chr1	158867540	158869980	2441	deletion		chr2	66505591	66507553	1963	deletion		chr1	225762314	225762637	324	deletion
chr1	158961353	158966208	4856	deletion		chr2	76526500	76528893	2394	deletion		chr1	228814808	228815145	338	deletion
chr1	159014810	159018679	3870	deletion		chr2	76773555	76775452	1898	deletion		chr1	229812533	229820837	8305	deletion
chr1	159648708	159649659	952	deletion		chr2	79076572	79081206	4635	deletion		chr1	232423125	232423455	331	deletion
chr1	162052665	162052985	321	deletion		chr2	89029230	89032282	3053	deletion		chr1	232836574	232836761	188	deletion
chr1	165731209	165731489	281	deletion		chr2	91679898	91685488	5591	deletion		chr1	233962221	233963571	1351	deletion
chr1	171783587	171783649	63	deletion		chr2	97854246	97856134	1889	deletion		chr1	234587205	234587517	313	deletion
chr1	180183831	180184150	320	deletion		chr2	102232583	102233587	1005	deletion		chr1	235298405	235298593	189	deletion
chr1	180292989	180293313	325	deletion		chr2	109310555	109312109	1555	deletion		chr1	236594931	236595258	328	deletion
chr1	180749765	180755414	5650	deletion		chr2	109689902	109695214	5313	deletion		chr1	241149866	241150194	329	deletion
chr1	181043348	181043808	461	deletion		chr2	120417199	120418495	1297	deletion		chr1	241360547	241360860	314	deletion
chr1	185009806	185011738	1933	deletion		chr2	125766562	125768247	1686	deletion		chr1	241586226	241586490	265	deletion
chr1	185373096	185373434	339	deletion		chr2	126443248	126451831	8584	deletion		chr1	243782750	243783761	1012	deletion
chr1	187464747	187466829	2083	deletion		chr2	127674758	127677272	2515	deletion		chr1	246125962	246126156	195	deletion
chr1	187716053	187722514	6462	deletion		chr2	129638421	129646203	7783	deletion		chr1	247536765	247536965	201	deletion
chr1	188539457	188540228	772	deletion		chr2	130242246	130251408	9163	deletion		chr1	247850465	247856519	6055	deletion
chr1	188994948	188995283	336	deletion		chr2	130954931	130957403	2473	deletion		chr1	248051483	248057641	6159	deletion
chr1	189704477	189783356	78880	deletion		chr2	133671860	133674492	2633	deletion		chr11	1915274	1936955	21682	deletion
chr1	189771446	189777754	6309	deletion		chr2	134966702	134970130	3429	deletion		chr11	5106964	5107212	249	deletion
chr1	190837319	190837490	172	deletion		chr2	146862621	146876862	14242	deletion		chr11	6881362	6881852	491	deletion
chr1	194451056	194454312	3257	deletion		chr2	151031140	151038246	7107	deletion		chr11	7716906	7717222	317	deletion
chr1	194517604	194517863	260	deletion		chr2	159959721	159961279	1559	deletion		chr11	10292738	10293846	1109	deletion
chr1	197894025	197894310	286	deletion		chr2	160149119	160151648	2530	deletion		chr11	14348313	14348633	321	deletion
chr1	207292375	207292595	221	deletion		chr2	170105117	170111162	6046	deletion		chr11	16597569	16597889	321	deletion
chr1	207292405	207293149	745	deletion		chr2	170641509	170643951	2443	deletion		chr11	27307877	27308211	335	deletion
chr1	207542027	207545525	3499	deletion		chr2	173179998	173186134	6137	deletion		chr11	29007212	29012880	5669	deletion
chr1	211965009	211965782	774	deletion		chr2	177265643	177272040	6398	deletion		chr11	34048589	34048807	219	deletion
chr1	212471179	212472619	1441	deletion		chr2	184085523	184090946	5424	deletion		chr11	41007023	41007347	325	deletion
chr1	213083966	213086597	2632	deletion		chr2	194689503	194698765	9263	deletion		chr11	42464102	42464414	313	deletion
chr1	217269958	217270023	66	deletion		chr2	204181664	204191733	10070	deletion		chr11	43891835	43892175	341	deletion
chr1	217754074	217754377	304	deletion		chr2	208351135	208359386	8252	deletion		chr11	45429846	45431615	1770	deletion
chr1	218245628	218246489	862	deletion		chr2	208474484	208476784	2301	deletion		chr11	47057580	47063711	6132	deletion
chr1	222374169	222380531	6363	deletion		chr2	215728763	215730831	2069	deletion		chr11	48120065	48120376	312	deletion
chr1	228024093	228024405	313	deletion		chr2	217089932	217092498	2567	deletion		chr11	48446821	48447120	300	deletion
chr1	229373395	229373771	377	deletion		chr2	217955893	217957266	1374	deletion		chr11	48600857	48604282	3426	deletion
chr1	229812540	229820837	8298	deletion		chr2	223760180	223762671	2492	deletion		chr11	58809294	58809628	335	deletion
chr1	232775529	232775843	315	deletion		chr3	228773	234404	5632	deletion		chr11	62880526	62880713	188	deletion
chr1	232836575	232836759	185	deletion		chr3	4066926	4069555	2630	deletion		chr11	69400840	69401405	566	deletion
chr1	233962115	233963557	1443	deletion		chr3	8325640	8326811	1172	deletion		chr11	71861603	71861918	316	deletion
chr1	234318645	234319749	1105	deletion		chr3	11108286	11111883	3598	deletion		chr11	92869797	92875861	6065	deletion
chr1	235537077	235538345	1269	deletion		chr3	13141435	13142582	1148	deletion		chr11	95169370	95175423	6054	deletion
chr1	236279278	236279832	555	deletion		chr3	16239410	16241209	1800	deletion		chr11	96614766	96615096	331	deletion
chr1	236548998	236551425	2428	deletion		chr3	21723707	21725966	2260	deletion		chr11	99276330	99276673	344	deletion
chr1	236594925	236595250	326	deletion		chr3	22092349	22097795	5447	deletion		chr11	101416775	101417110	336	deletion
chr1	240616990	240617314	325	deletion		chr3	25030889	25032249	1361	deletion		chr11	103410824	103411136	313	deletion
chr1	240641200	240641602	403	deletion		chr3	26450971	26452298	1328	deletion		chr11	104180385	104180728	344	deletion
chr1	241149856	241150181	326	deletion		chr3	32102052	32107883	5832	deletion		chr11	104267748	104273230	5483	deletion
chr1	241360537	241360852	316	deletion		chr3	32806748	32808061	1314	deletion		chr11	122347577	122349281	1705	deletion
chr1	241586225	241586489	265	deletion		chr3	42838358	42840810	2453	deletion		chr11	132558580	132558876	297	deletion
chr1	243127774	243129222	1449	deletion		chr3	47490669	47493440	2772	deletion		chr12	1028807	1029615	809	deletion
chr1	243782747	243783759	1013	deletion		chr3	65188871	65214748	25878	deletion		chr12	1864014	1864324	311	deletion
chr1	246125965	246126155	191	deletion		chr3	67493697	67496799	3103	deletion		chr12	6538271	6538644	374	deletion
chr1	246167282	246167379	98	deletion		chr3	68634772	68640253	5482	deletion		chr12	8625584	8625898	315	deletion
chr1	247959050	247959103	54	deletion		chr3	68739684	68747858	8175	deletion		chr12	9016846	9017875	1030	deletion
chr1	248755655	248758478	2824	deletion		chr3	80925313	80926604	1292	deletion		chr12	10813065	10813240	176	deletion
chr1	248756741	248797597	40857	deletion		chr3	83853117	83855349	2233	deletion		chr12	14258612	14258942	331	deletion
chr1	248839443	248841018	1576	deletion		chr3	89509966	89516006	6041	deletion		chr12	17894163	17894393	231	deletion
chr1	248849861	248850138	278	deletion		chr3	98899065	98902432	3368	deletion		chr12	21775418	21775739	322	deletion
chr2	1826537	1826595	59	deletion		chr3	98943805	98949515	5711	deletion		chr12	23795731	23796047	317	deletion
chr2	2798774	2799246	473	deletion		chr3	111243622	111248925	5304	deletion		chr12	23939519	23940085	567	deletion
chr2	3732802	3738024	5223	deletion		chr3	129763382	129806745	43364	deletion		chr12	25670020	25670495	476	deletion
chr2	4212110	4223633	11524	deletion		chr3	131708255	131713384	5130	deletion		chr12	26511028	26511364	337	deletion
chr2	5487768	5488035	268	deletion		chr3	133503768	133505082	1315	deletion		chr12	29573412	29573755	344	deletion
chr2	14704165	14710160	5996	deletion		chr3	136021015	136026199	5185	deletion		chr12	32963603	32963920	318	deletion
chr2	14706436	14709955	3520	deletion		chr3	137314456	137316442	1987	deletion		chr12	33853139	33853356	218	deletion
chr2	15166285	15166611	327	deletion		chr3	146385190	146394861	9672	deletion		chr12	41183195	41183501	307	deletion
chr2	16271567	16273799	2233	deletion		chr3	148281436	148285419	3984	deletion		chr12	41659820	41660140	321	deletion
chr2	18906158	18907341	1184	deletion		chr3	152311725	152313155	1431	deletion		chr12	47075357	47075709	353	deletion
chr2	22688399	22690107	1709	deletion		chr3	156092172	156093691	1520	deletion		chr12	54245414	54245701	288	deletion
chr2	28353920	28354247	328	deletion		chr3	158350741	158351911	1171	deletion		chr12	61302257	61302424	168	deletion
chr2	28661665	28661718	54	deletion		chr3	159461353	159463432	2080	deletion		chr12	62295041	62295227	187	deletion
chr2	33224462	33227296	2835	deletion		chr3	162512135	162626334	114200	deletion		chr12	84484488	84484804	317	deletion
chr2	34523576	34525669	2094	deletion		chr3	162717308	162723554	6247	deletion		chr12	84593109	84596016	2908	deletion
chr2	34643630	34643937	308	deletion		chr3	162764903	162769084	4182	deletion		chr12	86523319	86523640	322	deletion
chr2	34695856	34736534	40679	deletion		chr3	177294511	177297473	2963	deletion		chr12	94358340	94358653	314	deletion
chr2	35772266	35772319	54	deletion		chr3	177381317	177385413	4097	deletion		chr12	95244025	95244445	421	deletion
chr2	35975766	35997215	21450	deletion		chr3	186581017	186585284	4268	deletion		chr12	97554731	97555061	331	deletion
chr2	36955660	36955976	317	deletion		chr3	187732826	187734762	1937	deletion		chr12	122289590	122289939	350	deletion
chr2	39071477	39071819	343	deletion		chr3	189737345	189740524	3180	deletion		chr12	127660433	127660761	329	deletion
chr2	40446946	40447073	128	deletion		chr3	192875331	192885405	10075	deletion		chr12	130060290	130060625	336	deletion
chr2	41973027	41976041	3015	deletion		chr3	194398684	194400290	1607	deletion		chr13	19476804	19477106	303	deletion
chr2	42346265	42347320	1056	deletion		chr3	194543292	194546256	2965	deletion		chr13	21730909	21731232	324	deletion
chr2	46910132	46910448	317	deletion		chr3	196934575	196939255	4681	deletion		chr13	23055209	23055519	311	deletion
chr2	48990526	48991166	641	deletion		chr4	752271	753746	1476	deletion		chr13	29891569	29891879	311	deletion
chr2	49561482	49561626	145	deletion		chr4	6651591	6652910	1320	deletion		chr13	29954759	29955087	329	deletion
chr2	49612882	49613205	324	deletion		chr4	6894839	6896047	1209	deletion		chr13	31703546	31705659	2114	deletion
chr2	51926595	51927817	1223	deletion		chr4	6897351	6900398	3048	deletion		chr13	37414470	37414787	318	deletion
chr2	51973822	51974238	417	deletion		chr4	10211262	10234567	23306	deletion		chr13	41271119	41271428	310	deletion
chr2	52749687	52785269	35583	deletion		chr4	10392432	10402181	9750	deletion		chr13	42755974	42756227	254	deletion
chr2	54565490	54567478	1989	deletion		chr4	21160988	21167097	6110	deletion		chr13	47689481	47689797	317	deletion
chr2	54693478	54693742	265	deletion		chr4	34779887	34828943	49057	deletion		chr13	48419928	48420084	157	deletion
chr2	59623256	59631071	7816	deletion		chr4	40024917	40026281	1365	deletion		chr13	51069349	51075079	5731	deletion
chr2	59644944	59644994	51	deletion		chr4	46055992	46058195	2204	deletion		chr13	60172494	60172826	333	deletion
chr2	65807507	65807817	311	deletion		chr4	59944561	59950601	6041	deletion		chr13	61958692	61959020	329	deletion
chr2	66505568	66507543	1976	deletion		chr4	61330108	61333186	3079	deletion		chr13	63656186	63656515	330	deletion
chr2	70125033	70125561	529	deletion		chr4	61939191	61942243	3053	deletion		chr13	65637805	65638210	406	deletion
chr2	74511276	74511606	331	deletion		chr4	79269122	79275195	6074	deletion		chr13	68936887	68937266	380	deletion
chr2	76557061	76557292	232	deletion		chr4	80888048	80894091	6044	deletion		chr13	69966664	69966966	303	deletion
chr2	76773559	76775450	1892	deletion		chr4	86976376	86979951	3576	deletion		chr13	70036395	70036724	330	deletion
chr2	78117886	78118362	477	deletion		chr4	91596771	91602908	6138	deletion		chr13	72477262	72480576	3315	deletion
chr2	78748487	78748630	144	deletion		chr4	92161477	92162724	1248	deletion		chr13	72956716	72957031	316	deletion
chr2	78785986	78786119	134	deletion		chr4	103329415	103332047	2633	deletion		chr13	81747246	81747574	329	deletion
chr2	79057647	79057983	337	deletion		chr4	103873103	103875607	2505	deletion		chr13	89003277	89003611	335	deletion
chr2	79076573	79081208	4636	deletion		chr4	107604298	107609253	4956	deletion		chr13	91160046	91160298	253	deletion
chr2	82340445	82340765	321	deletion		chr4	108127810	108131714	3905	deletion		chr13	92279256	92279592	337	deletion
chr2	84758440	84758733	294	deletion		chr4	108276698	108279504	2807	deletion		chr13	96633427	96633747	321	deletion
chr2	88320968	88321215	248	deletion		chr4	116166909	116177180	10272	deletion		chr13	104091760	104092243	484	deletion
chr2	88429838	88430152	315	deletion		chr4	133180962	133183395	2434	deletion		chr13	104144379	104144665	287	deletion
chr2	88600816	88601142	327	deletion		chr4	139468851	139473239	4389	deletion		chr13	106034712	106035018	307	deletion
chr2	97854287	97856138	1852	deletion		chr4	145316447	145319905	3459	deletion		chr13	107924544	107924871	328	deletion
chr2	98136216	98156567	20352	deletion		chr4	161879031	161884943	5913	deletion		chr13	111559419	111559659	241	deletion
chr2	99752964	99753300	337	deletion		chr4	163394005	163396420	2416	deletion		chr13	113790936	113791266	331	deletion
chr2	101975203	101975536	334	deletion		chr4	166002619	166005055	2437	deletion		chr14	21536138	21536464	327	deletion
chr2	102097838	102098165	328	deletion		chr4	167677038	167683071	6034	deletion		chr14	21778184	21778398	215	deletion
chr2	102232538	102233564	1027	deletion		chr4	167892553	167893740	1188	deletion		chr14	23922248	23922650	403	deletion
chr2	106694799	106696035	1237	deletion		chr4	172988641	172992931	4291	deletion		chr14	26701612	26701928	317	deletion
chr2	106695055	106695893	839	deletion		chr4	173425034	173433520	8487	deletion		chr14	31262990	31263322	333	deletion
chr2	106695492	106695752	261	deletion		chr4	181876788	181878288	1501	deletion		chr14	31813876	31814049	174	deletion
chr2	108855423	108856274	852	deletion		chr4	187353482	187357180	3699	deletion		chr14	34290038	34290379	342	deletion
chr2	109310556	109312112	1557	deletion		chr4	190058000	190064272	6273	deletion		chr14	38245242	38245456	215	deletion
chr2	109689981	109695337	5357	deletion		chr5	1178295	1180732	2438	deletion		chr14	40609815	40617672	7858	deletion
chr2	111576391	111576633	243	deletion		chr5	1627141	1628837	1697	deletion		chr14	46577925	46578248	324	deletion
chr2	114151313	114153614	2302	deletion		chr5	1968397	1971583	3187	deletion		chr14	48334244	48334560	317	deletion
chr2	116662058	116662652	595	deletion		chr5	10273400	10275146	1747	deletion		chr14	50118876	50119035	160	deletion
chr2	117893050	117893389	340	deletion		chr5	12811019	12820523	9505	deletion		chr14	54564060	54564396	337	deletion
chr2	118906129	118906281	153	deletion		chr5	13416593	13422853	6261	deletion		chr14	59524735	59524898	164	deletion
chr2	119713987	119714124	138	deletion		chr5	19375278	19376400	1123	deletion		chr14	68603042	68603742	701	deletion
chr2	121797802	121798397	596	deletion		chr5	21450171	21452462	2292	deletion		chr14	70690060	70690252	193	deletion
chr2	123364885	123365367	483	deletion		chr5	24370529	24373436	2908	deletion		chr14	78828239	78828590	352	deletion
chr2	123477289	123482545	5257	deletion		chr5	26796700	26801896	5197	deletion		chr14	82499113	82503322	4210	deletion
chr2	126443247	126451831	8585	deletion		chr5	27524886	27526215	1330	deletion		chr14	83019606	83019892	287	deletion
chr2	126509711	126510598	888	deletion		chr5	42165930	42167769	1840	deletion		chr14	83635849	83636493	645	deletion
chr2	127674757	127677270	2514	deletion		chr5	46270611	46275836	5226	deletion		chr14	85139142	85139626	485	deletion
chr2	129638388	129646200	7813	deletion		chr5	57323478	57333778	10301	deletion		chr14	87858059	87858387	329	deletion
chr2	130242119	130251575	9457	deletion		chr5	57679994	57686101	6108	deletion		chr14	88890016	88890176	161	deletion
chr2	130243468	130249517	6050	deletion		chr5	60001706	60003665	1960	deletion		chr14	100845006	100845336	331	deletion
chr2	130954939	130957401	2463	deletion		chr5	63698345	63701356	3012	deletion		chr14	105576663	105579593	2931	deletion
chr2	132335225	132335331	107	deletion		chr5	65028085	65030380	2296	deletion		chr15	24107716	24107875	160	deletion
chr2	132534284	132534838	555	deletion		chr5	78109801	78111870	2070	deletion		chr15	24349873	24350081	209	deletion
chr2	132534497	132534923	427	deletion		chr5	86115339	86117858	2520	deletion		chr15	27021491	27021800	310	deletion
chr2	133671912	133674536	2625	deletion		chr5	86246004	86247137	1134	deletion		chr15	29411474	29411901	428	deletion
chr2	138490123	138490496	374	deletion		chr5	90499774	90502095	2322	deletion		chr15	32291227	32291536	310	deletion
chr2	139942337	139942387	51	deletion		chr5	97401563	97402760	1198	deletion		chr15	34200445	34200716	272	deletion
chr2	146842402	146842549	148	deletion		chr5	98345103	98347482	2380	deletion		chr15	35009026	35009362	337	deletion
chr2	146862622	146876866	14245	deletion		chr5	98839891	98842906	3016	deletion		chr15	39267011	39267362	352	deletion
chr2	146868295	146876318	8024	deletion		chr5	103854276	103860326	6051	deletion		chr15	39372383	39373490	1108	deletion
chr2	150626970	150627291	322	deletion		chr5	104432115	104503672	71558	deletion		chr15	39520104	39520447	344	deletion
chr2	150759300	150759621	322	deletion		chr5	114756500	114757889	1390	deletion		chr15	39744389	39744860	472	deletion
chr2	151031127	151038285	7159	deletion		chr5	117387100	117393883	6784	deletion		chr15	42017736	42018069	334	deletion
chr2	151903083	151903359	277	deletion		chr5	119380148	119382680	2533	deletion		chr15	43660433	43660761	329	deletion
chr2	152041204	152041492	289	deletion		chr5	135115176	135120712	5537	deletion		chr15	46067975	46068324	350	deletion
chr2	154064575	154064678	104	deletion		chr5	136854676	136856391	1716	deletion		chr15	52525186	52525520	335	deletion
chr2	154494940	154495150	211	deletion		chr5	137022564	137023886	1323	deletion		chr15	55218224	55224439	6216	deletion
chr2	155818938	155833162	14225	deletion		chr5	137807487	137816901	9415	deletion		chr15	55429898	55430221	324	deletion
chr2	157077111	157077334	224	deletion		chr5	143512868	143515047	2180	deletion		chr15	59712891	59713224	334	deletion
chr2	158433337	158433666	330	deletion		chr5	176387581	176390180	2600	deletion		chr15	64633180	64633506	327	deletion
chr2	158719085	158719396	312	deletion		chr5	178109063	178113411	4349	deletion		chr15	66633817	66634142	326	deletion
chr2	159958908	159961502	2595	deletion		chr6	666378	667821	1444	deletion		chr15	68426012	68428937	2926	deletion
chr2	160855851	160856174	324	deletion		chr6	5037251	5039186	1936	deletion		chr15	72385973	72388167	2195	deletion
chr2	161795600	161795924	325	deletion		chr6	13882551	13883852	1302	deletion		chr15	74164205	74164387	183	deletion
chr2	163666408	163666723	316	deletion		chr6	23743261	23745945	2685	deletion		chr15	76884595	76896938	12344	deletion
chr2	167545980	167547056	1077	deletion		chr6	24811877	24817950	6074	deletion		chr15	77910866	77911242	377	deletion
chr2	167550210	167550286	77	deletion		chr6	29685471	29688080	2610	deletion		chr15	79891847	79892166	320	deletion
chr2	169395462	169395774	313	deletion		chr6	29899770	29901526	1757	deletion		chr15	83275276	83275590	315	deletion
chr2	169606131	169606207	77	deletion		chr6	31211618	31213116	1499	deletion		chr15	83551623	83557673	6051	deletion
chr2	177265639	177272040	6402	deletion		chr6	31421498	31424386	2889	deletion		chr15	91173979	91174314	336	deletion
chr2	178287642	178288052	411	deletion		chr6	32561957	32564608	2652	deletion		chr15	93515790	93516104	315	deletion
chr2	180065283	180082019	16737	deletion		chr6	32778710	32779820	1111	deletion		chr15	98842322	98843806	1485	deletion
chr2	182355971	182356286	316	deletion		chr6	33026720	33028600	1881	deletion		chr16	1422909	1424111	1203	deletion
chr2	182856891	182857589	699	deletion		chr6	33937831	33942697	4867	deletion		chr16	12002326	12002648	323	deletion
chr2	183354710	183354784	75	deletion		chr6	48930947	48938533	7587	deletion		chr16	20778547	20778868	322	deletion
chr2	184085515	184090985	5471	deletion		chr6	55825959	55846712	20754	deletion		chr16	23047778	23049523	1746	deletion
chr2	188215718	188216025	308	deletion		chr6	57622879	57627848	4970	deletion		chr16	23528544	23528858	315	deletion
chr2	191680779	191680874	96	deletion		chr6	58423851	58428864	5014	deletion		chr16	26608025	26608371	347	deletion
chr2	193355404	193355708	305	deletion		chr6	64667009	64668346	1338	deletion		chr16	49979401	49979716	316	deletion
chr2	194689469	194698782	9314	deletion		chr6	66260029	66262021	1993	deletion		chr16	56617026	56617364	339	deletion
chr2	195477627	195477734	108	deletion		chr6	66399047	66404686	5640	deletion		chr16	57366311	57367118	808	deletion
chr2	196031309	196031614	306	deletion		chr6	72863853	72873540	9688	deletion		chr16	62046865	62047202	338	deletion
chr2	196051814	196052084	271	deletion		chr6	74613571	74620396	6826	deletion		chr16	72753294	72753598	305	deletion
chr2	196214818	196215228	411	deletion		chr6	74865450	74866619	1170	deletion		chr16	76539133	76544026	4894	deletion
chr2	197614616	197614948	333	deletion		chr6	77097494	77102641	5148	deletion		chr16	80468636	80468951	316	deletion
chr2	200312454	200312679	226	deletion		chr6	85318145	85324220	6076	deletion		chr16	81119465	81119796	332	deletion
chr2	202549931	202550000	70	deletion		chr6	86708741	86714791	6051	deletion		chr16	86284312	86284624	313	deletion
chr2	204181530	204191631	10102	deletion		chr6	87012224	87013632	1409	deletion		chr17	723798	724936	1139	deletion
chr2	206731182	206731505	324	deletion		chr6	101934561	101939029	4469	deletion		chr17	3734800	3735861	1062	deletion
chr2	208351101	208359313	8213	deletion		chr6	103737466	103762889	25424	deletion		chr17	6422502	6422669	168	deletion
chr2	208910336	208910651	316	deletion		chr6	103939868	103943220	3353	deletion		chr17	6988765	6990006	1242	deletion
chr2	208959107	208959450	344	deletion		chr6	105260828	105263757	2930	deletion		chr17	10203425	10203775	351	deletion
chr2	209061157	209061477	321	deletion		chr6	108031344	108032402	1059	deletion		chr17	12196585	12196903	319	deletion
chr2	209451717	209452044	328	deletion		chr6	119012289	119013927	1639	deletion		chr17	18791147	18792176	1030	deletion
chr2	209942971	209948927	5957	deletion		chr6	120557979	120568246	10268	deletion		chr17	19543423	19543732	310	deletion
chr2	212161556	212161620	65	deletion		chr6	128827779	128829589	1811	deletion		chr17	19571918	19572321	404	deletion
chr2	212551245	212551542	298	deletion		chr6	129319517	129325574	6058	deletion		chr17	27019282	27019962	681	deletion
chr2	212700043	212700116	74	deletion		chr6	132106603	132108785	2183	deletion		chr17	34376285	34376617	333	deletion
chr2	214507330	214507569	240	deletion		chr6	132114230	132118550	4321	deletion		chr17	35755615	35758760	3146	deletion
chr2	214775204	214775511	308	deletion		chr6	132375177	132378901	3725	deletion		chr17	37655149	37655429	281	deletion
chr2	214778297	214778363	67	deletion		chr6	141548625	141550030	1406	deletion		chr17	43257864	43258475	612	deletion
chr2	215728762	215730832	2071	deletion		chr6	151485866	151486937	1072	deletion		chr17	47228444	47228776	333	deletion
chr2	215749625	215749807	183	deletion		chr6	153029973	153033789	3817	deletion		chr17	65520858	65521189	332	deletion
chr2	217158346	217158727	382	deletion		chr6	157699905	157703269	3365	deletion		chr17	65727361	65727637	277	deletion
chr2	217955891	217957273	1383	deletion		chr6	165724668	165732132	7465	deletion		chr17	74987523	74987844	322	deletion
chr2	220052322	220052915	594	deletion		chr6	167488072	167489576	1505	deletion		chr17	76282244	76283438	1195	deletion
chr2	220052751	220056378	3628	deletion		chr6	168717032	168718747	1716	deletion		chr17	76505129	76505313	185	deletion
chr2	221882974	221883170	197	deletion		chr7	1185066	1187654	2589	deletion		chr17	79470493	79471480	988	deletion
chr2	223481690	223481979	290	deletion		chr7	1856045	1863576	7532	deletion		chr17	79610346	79610662	317	deletion
chr2	223797358	223797675	318	deletion		chr7	7583518	7584914	1397	deletion		chr18	837112	837428	317	deletion
chr2	226403489	226403546	58	deletion		chr7	9634636	9635977	1342	deletion		chr18	2614462	2614640	179	deletion
chr2	231996176	231996500	325	deletion		chr7	10504301	10506133	1833	deletion		chr18	5306864	5307341	478	deletion
chr2	233332725	233333474	750	deletion		chr7	13022103	13028550	6448	deletion		chr18	9036090	9036380	291	deletion
chr2	237701915	237701977	63	deletion		chr7	22434802	22436760	1959	deletion		chr18	9225119	9225455	337	deletion
chr2	240958939	240959261	323	deletion		chr7	24038163	24040070	1908	deletion		chr18	22892481	22892810	330	deletion
chr2	242608433	242608488	56	deletion		chr7	25057446	25059853	2408	deletion		chr18	25827885	25828216	332	deletion
chr3	228934	234185	5252	deletion		chr7	29688453	29690143	1691	deletion		chr18	26363751	26364072	322	deletion
chr3	1629482	1629541	60	deletion		chr7	31315529	31318953	3425	deletion		chr18	32370304	32370511	208	deletion
chr3	2311586	2311934	349	deletion		chr7	31523781	31525289	1509	deletion		chr18	43261007	43261332	326	deletion
chr3	2633026	2633347	322	deletion		chr7	32390153	32393112	2960	deletion		chr18	44338427	44338761	335	deletion
chr3	3723307	3723381	75	deletion		chr7	32774806	32777591	2786	deletion		chr18	44382714	44383063	350	deletion
chr3	6650202	6654630	4429	deletion		chr7	39820099	39825201	5103	deletion		chr18	45996151	45996471	321	deletion
chr3	6700872	6701254	383	deletion		chr7	51594314	51598689	4376	deletion		chr18	47019860	47020184	325	deletion
chr3	8325606	8326807	1202	deletion		chr7	55286745	55289061	2317	deletion		chr18	47694971	47698386	3416	deletion
chr3	10397456	10397805	350	deletion		chr7	56217742	56220248	2507	deletion		chr18	50925984	50926308	325	deletion
chr3	11108255	11111870	3616	deletion		chr7	56761982	56769947	7966	deletion		chr18	51952962	51956959	3998	deletion
chr3	12196517	12196572	56	deletion		chr7	57957717	57959407	1691	deletion		chr18	54244939	54245625	687	deletion
chr3	13141433	13142591	1159	deletion		chr7	62002293	62004866	2574	deletion		chr18	55671125	55671435	311	deletion
chr3	16239410	16241213	1804	deletion		chr7	64315809	64318058	2250	deletion		chr18	55801585	55801912	328	deletion
chr3	18729954	18730777	824	deletion		chr7	65857644	65860104	2461	deletion		chr18	62385772	62386090	319	deletion
chr3	21457497	21457820	324	deletion		chr7	66697487	66699291	1805	deletion		chr18	67949604	67949930	327	deletion
chr3	21723722	21725954	2233	deletion		chr7	71211900	71212955	1056	deletion		chr18	70353218	70353422	205	deletion
chr3	23764057	23764387	331	deletion		chr7	72270264	72275842	5579	deletion		chr18	70978854	70979173	320	deletion
chr3	24090786	24091042	257	deletion		chr7	73549760	73550966	1207	deletion		chr18	71444214	71444551	338	deletion
chr3	25030880	25032246	1367	deletion		chr7	73828497	73831315	2819	deletion		chr18	72152433	72152776	344	deletion
chr3	26123847	26123975	129	deletion		chr7	83050176	83051199	1024	deletion		chr18	74297297	74297857	561	deletion
chr3	26450940	26452301	1362	deletion		chr7	89810409	89812599	2191	deletion		chr18	75266996	75268155	1160	deletion
chr3	26451164	26451660	497	deletion		chr7	93416929	93422991	6063	deletion		chr19	6152299	6152572	274	deletion
chr3	26469887	26469982	96	deletion		chr7	96475888	96481994	6107	deletion		chr19	8514419	8514727	309	deletion
chr3	32102050	32107887	5838	deletion		chr7	97395309	97402642	7334	deletion		chr19	12556734	12558317	1584	deletion
chr3	32806741	32808056	1316	deletion		chr7	110181967	110188432	6466	deletion		chr19	12694880	12698933	4054	deletion
chr3	32940758	32940854	97	deletion		chr7	113416163	113422207	6045	deletion		chr19	15046393	15049479	3087	deletion
chr3	33300939	33301247	309	deletion		chr7	120290252	120291387	1136	deletion		chr19	17574588	17574765	178	deletion
chr3	33553189	33554075	887	deletion		chr7	126045888	126051447	5560	deletion		chr19	18242159	18242477	319	deletion
chr3	35051657	35051985	329	deletion		chr7	127214971	127217981	3011	deletion		chr19	19258017	19258294	278	deletion
chr3	36108120	36108438	319	deletion		chr7	141760557	141786899	26343	deletion		chr19	22509124	22509304	181	deletion
chr3	41336622	41337193	572	deletion		chr7	142360548	142362013	1466	deletion		chr19	23986400	23986724	325	deletion
chr3	45768351	45768676	326	deletion		chr7	144034782	144036521	1740	deletion		chr19	30388845	30393100	4256	deletion
chr3	45831051	45831105	55	deletion		chr7	148072865	148076323	3459	deletion		chr19	30389167	30393361	4195	deletion
chr3	47490669	47493444	2776	deletion		chr7	151230199	151231843	1645	deletion		chr19	43167405	43167867	463	deletion
chr3	49494276	49494605	330	deletion		chr7	152281694	152284305	2612	deletion		chr19	51776397	51776712	316	deletion
chr3	55358446	55358539	94	deletion		chr7	154153813	154155070	1258	deletion		chr19	52175935	52177519	1585	deletion
chr3	56604704	56604961	258	deletion		chr8	4122885	4124972	2088	deletion		chr19	53689171	53691954	2784	deletion
chr3	61475048	61475371	324	deletion		chr8	6991664	6995402	3739	deletion		chr19	56041812	56042161	350	deletion
chr3	65188826	65214723	25898	deletion		chr8	11245560	11247207	1648	deletion		chr2	2798767	2799243	477	deletion
chr3	68634740	68640254	5515	deletion		chr8	18454613	18455944	1332	deletion		chr2	4781294	4787360	6067	deletion
chr3	68739655	68747879	8225	deletion		chr8	24972434	24990943	18510	deletion		chr2	5209184	5209511	328	deletion
chr3	70013451	70013889	439	deletion		chr8	25066680	25070652	3973	deletion		chr2	8616803	8617108	306	deletion
chr3	73063077	73063554	478	deletion		chr8	26879408	26880929	1522	deletion		chr2	18574235	18574530	296	deletion
chr3	74765412	74765735	324	deletion		chr8	30603942	30605548	1607	deletion		chr2	25227625	25227941	317	deletion
chr3	75583324	75590596	7273	deletion		chr8	32680007	32691261	11255	deletion		chr2	36955667	36955982	316	deletion
chr3	78779425	78779724	300	deletion		chr8	39885687	39890854	5168	deletion		chr2	39071479	39071824	346	deletion
chr3	81346065	81346380	316	deletion		chr8	40774624	40779778	5155	deletion		chr2	46910140	46910457	318	deletion
chr3	81907492	81907812	321	deletion		chr8	42190433	42194394	3962	deletion		chr2	52749681	52785268	35588	deletion
chr3	82936656	82936957	302	deletion		chr8	47405847	47407910	2064	deletion		chr2	54565493	54567468	1976	deletion
chr3	86336090	86336146	57	deletion		chr8	71583557	71584643	1087	deletion		chr2	56083530	56083851	322	deletion
chr3	87482522	87482606	85	deletion		chr8	73787767	73793823	6057	deletion		chr2	57342733	57343063	331	deletion
chr3	88485023	88485081	59	deletion		chr8	75362872	75366962	4091	deletion		chr2	65807515	65807823	309	deletion
chr3	95116192	95116522	331	deletion		chr8	77337383	77338426	1044	deletion		chr2	70125051	70125573	523	deletion
chr3	95465761	95468120	2360	deletion		chr8	85434786	85437267	2482	deletion		chr2	73430940	73431252	313	deletion
chr3	98410648	98414803	4156	deletion		chr8	94072329	94077192	4864	deletion		chr2	76557054	76557292	239	deletion
chr3	98899063	98902396	3334	deletion		chr8	96875227	96879590	4364	deletion		chr2	76773551	76775439	1889	deletion
chr3	98943804	98949516	5713	deletion		chr8	103994770	103996595	1826	deletion		chr2	79057653	79057990	338	deletion
chr3	98982423	98982496	74	deletion		chr8	112294053	112297139	3087	deletion		chr2	79076570	79081206	4637	deletion
chr3	99037445	99037757	313	deletion		chr8	115079317	115080676	1360	deletion		chr2	82340449	82340772	324	deletion
chr3	99605060	99605113	54	deletion		chr8	120154544	120161215	6672	deletion		chr2	84758445	84758740	296	deletion
chr3	99628781	99629631	851	deletion		chr8	126595123	126601134	6012	deletion		chr2	85326974	85327283	310	deletion
chr3	99785350	99785656	307	deletion		chr8	127192207	127194571	2365	deletion		chr2	88320968	88321219	252	deletion
chr3	100521568	100522471	904	deletion		chr8	129465155	129471266	6112	deletion		chr2	89029237	89032291	3055	deletion
chr3	104278168	104279030	863	deletion		chr8	131850751	131852738	1988	deletion		chr2	99752971	99753309	339	deletion
chr3	106813625	106813789	165	deletion		chr8	132277655	132280534	2880	deletion		chr2	99868362	99868587	226	deletion
chr3	111243593	111248855	5263	deletion		chr8	137160197	137163898	3702	deletion		chr2	101975210	101975544	335	deletion
chr3	112467382	112467712	331	deletion		chr9	4376419	4377644	1226	deletion		chr2	108855415	108856266	852	deletion
chr3	113854021	113854347	327	deletion		chr9	5641634	5642810	1177	deletion		chr2	117893055	117893393	339	deletion
chr3	114466474	114466798	325	deletion		chr9	15815308	15821940	6633	deletion		chr2	118906137	118906290	154	deletion
chr3	116275271	116275595	325	deletion		chr9	22496529	22504344	7816	deletion		chr2	121797806	121798403	598	deletion
chr3	118281607	118281829	223	deletion		chr9	23362803	23377685	14883	deletion		chr2	124170253	124170582	330	deletion
chr3	119893984	119894448	465	deletion		chr9	29092576	29098014	5439	deletion		chr2	127674756	127677273	2518	deletion
chr3	122138442	122138768	327	deletion		chr9	31291357	31292672	1316	deletion		chr2	128871266	128871576	311	deletion
chr3	123236746	123237061	316	deletion		chr9	36362883	36364079	1197	deletion		chr2	130172943	130173260	318	deletion
chr3	124936320	124937213	894	deletion		chr9	41251642	41252641	1000	deletion		chr2	134460271	134460579	309	deletion
chr3	126358922	126359249	328	deletion		chr9	71895313	71896471	1159	deletion		chr2	134966706	134970137	3432	deletion
chr3	128672140	128675334	3195	deletion		chr9	83967919	83970683	2765	deletion		chr2	138245293	138245639	347	deletion
chr3	129763168	129806784	43617	deletion		chr9	84324350	84326926	2577	deletion		chr2	142350999	142351325	327	deletion
chr3	129774132	129780957	6826	deletion		chr9	89154559	89155946	1388	deletion		chr2	146862618	146876862	14245	deletion
chr3	130131996	130132924	929	deletion		chr9	90858985	90860963	1979	deletion		chr2	151903086	151903363	278	deletion
chr3	131708252	131713384	5133	deletion		chr9	101309045	101311664	2620	deletion		chr2	152617292	152617607	316	deletion
chr3	132776269	132776319	51	deletion		chr9	104714845	104724481	9637	deletion		chr2	154494934	154495152	219	deletion
chr3	133849758	133849816	59	deletion		chr9	106568302	106569727	1426	deletion		chr2	157272385	157272555	171	deletion
chr3	134673902	134674555	654	deletion		chr9	110033443	110035444	2002	deletion		chr2	158719094	158719404	311	deletion
chr3	136020924	136026326	5403	deletion		chr9	110537522	110540595	3074	deletion		chr2	159958809	159961069	2261	deletion
chr3	137314460	137316441	1982	deletion		chr9	130900913	130902108	1196	deletion		chr2	159959198	159961473	2276	deletion
chr3	139425868	139425926	59	deletion		chr9	131412058	131413976	1919	deletion		chr2	160149118	160151652	2535	deletion
chr3	144888422	144888910	489	deletion		chr9	131700927	131702157	1231	deletion		chr2	160855853	160856181	329	deletion
chr3	146385228	146390409	5182	deletion		chr9	132026687	132028069	1383	deletion		chr2	161795603	161795929	327	deletion
chr3	148566792	148567110	319	deletion		chr9	133030644	133034801	4158	deletion		chr2	163666412	163666729	318	deletion
chr3	148844372	148844700	329	deletion		chr9	138214065	138217603	3539	deletion		chr2	166267516	166267842	327	deletion
chr3	151503209	151503269	61	deletion		chr9	138479102	138480199	1098	deletion		chr2	167546017	167547090	1074	deletion
chr3	155410957	155411282	326	deletion		chr9	140253511	140255974	2464	deletion		chr2	168895813	168896136	324	deletion
chr3	156092162	156093688	1527	deletion		chr10	4290064	4291682	1619	deletion		chr2	169395469	169395783	315	deletion
chr3	158116901	158117244	344	deletion		chr10	4708520	4710522	2003	deletion		chr2	170641512	170643957	2446	deletion
chr3	158350719	158351910	1192	deletion		chr10	5287301	5293345	6045	deletion		chr2	170992019	170992329	311	deletion
chr3	159257018	159257691	674	deletion		chr10	5889561	5892817	3257	deletion		chr2	178287636	178288053	418	deletion
chr3	159461335	159463463	2129	deletion		chr10	6411565	6417629	6065	deletion		chr2	182355974	182356290	317	deletion
chr3	161246712	161247047	336	deletion		chr10	7077042	7078301	1260	deletion		chr2	182856913	182857595	683	deletion
chr3	161635511	161635691	181	deletion		chr10	24376839	24378441	1603	deletion		chr2	184249973	184250319	347	deletion
chr3	162408296	162408612	317	deletion		chr10	31246749	31251769	5021	deletion		chr2	187437118	187437309	192	deletion
chr3	162448908	162449811	904	deletion		chr10	31443352	31444864	1513	deletion		chr2	188215724	188216034	311	deletion
chr3	162512202	162525833	13632	deletion		chr10	32257882	32260612	2731	deletion		chr2	193355411	193355713	303	deletion
chr3	162514471	162625647	111177	deletion		chr10	42701553	42716790	15238	deletion		chr2	194689500	194698775	9276	deletion
chr3	162525834	162545193	19360	deletion		chr10	53203678	53214222	10545	deletion		chr2	196031313	196031619	307	deletion
chr3	162558858	162601552	42695	deletion		chr10	59209789	59211853	2065	deletion		chr2	196051817	196052088	272	deletion
chr3	162717258	162723563	6306	deletion		chr10	65509250	65511399	2150	deletion		chr2	196214817	196215227	411	deletion
chr3	162764905	162769085	4181	deletion		chr10	71281005	71291092	10088	deletion		chr2	206731188	206731512	325	deletion
chr3	163464167	163464473	307	deletion		chr10	78255574	78261019	5446	deletion		chr2	208474492	208476790	2299	deletion
chr3	168738458	168738838	381	deletion		chr10	93633337	93634562	1226	deletion		chr2	208567223	208567529	307	deletion
chr3	173268419	173268477	59	deletion		chr10	94134601	94137653	3053	deletion		chr2	209061161	209061482	322	deletion
chr3	177294475	177297489	3015	deletion		chr10	95545479	95546495	1017	deletion		chr2	209451724	209452052	329	deletion
chr3	177381336	177385447	4112	deletion		chr10	99034865	99037397	2533	deletion		chr2	212551251	212551550	300	deletion
chr3	177896496	177896554	59	deletion		chr10	108030319	108032541	2223	deletion		chr2	214775212	214775520	309	deletion
chr3	178550124	178550897	774	deletion		chr10	111572112	111578216	6105	deletion		chr2	217089939	217092504	2566	deletion
chr3	179654342	179654808	467	deletion		chr10	114112183	114116658	4476	deletion		chr2	217955893	217957269	1377	deletion
chr3	180917895	180918620	726	deletion		chr10	118766021	118769356	3336	deletion		chr2	220053130	220056220	3091	deletion
chr3	183876797	183877385	589	deletion		chr10	122226656	122228803	2148	deletion		chr2	221345932	221346262	331	deletion
chr3	184125346	184125555	210	deletion		chr10	127191657	127197234	5578	deletion		chr2	223760182	223762677	2496	deletion
chr3	185017328	185017653	326	deletion		chr10	132909060	132912779	3720	deletion		chr2	223797361	223797679	319	deletion
chr3	187732878	187734849	1972	deletion		chr10	132988686	132991208	2523	deletion		chr2	226039581	226040061	481	deletion
chr3	188304831	188305164	334	deletion		chr10	135104794	135105983	1190	deletion		chr2	227681546	227681719	174	deletion
chr3	189575894	189576216	323	deletion		chr11	5760089	5762365	2277	deletion		chr2	233668375	233668682	308	deletion
chr3	189737175	189740648	3474	deletion		chr11	7790336	7792009	1674	deletion		chr2	239902392	239902564	173	deletion
chr3	189955408	189955709	302	deletion		chr11	9525788	9526799	1012	deletion		chr2	242265877	242266028	152	deletion
chr3	189995602	189995669	68	deletion		chr11	10260049	10261313	1265	deletion		chr20	6150951	6151284	334	deletion
chr3	190290639	190290936	298	deletion		chr11	10292730	10293834	1105	deletion		chr20	7274341	7274654	314	deletion
chr3	190478458	190478634	177	deletion		chr11	22470880	22472765	1886	deletion		chr20	8414039	8414456	418	deletion
chr3	191141010	191141067	58	deletion		chr11	29000584	29012888	12305	deletion		chr20	15435300	15435476	177	deletion
chr3	191856085	191856423	339	deletion		chr11	31393775	31397646	3872	deletion		chr20	15711543	15712392	850	deletion
chr3	192875329	192885405	10077	deletion		chr11	45429848	45431613	1766	deletion		chr20	17103445	17103784	340	deletion
chr3	194398762	194400296	1535	deletion		chr11	47057590	47063706	6117	deletion		chr20	23103310	23103622	313	deletion
chr3	194555604	194556262	659	deletion		chr11	48600858	48604282	3425	deletion		chr20	24903697	24904413	717	deletion
chr3	194614723	194615039	317	deletion		chr11	48734734	48736948	2215	deletion		chr20	30899231	30899538	308	deletion
chr3	195198396	195222983	24588	deletion		chr11	48880717	48881741	1025	deletion		chr20	32815931	32819231	3301	deletion
chr3	195505831	195507123	1293	deletion		chr11	51341168	51362969	21802	deletion		chr20	33115820	33116155	336	deletion
chr3	195569206	195569923	718	deletion		chr11	51577838	51581750	3913	deletion		chr20	33621662	33621983	322	deletion
chr3	196055919	196056883	965	deletion		chr11	58166983	58168149	1167	deletion		chr20	35815614	35815929	316	deletion
chr3	196934563	196939253	4691	deletion		chr11	58594190	58596019	1830	deletion		chr20	42024600	42025799	1200	deletion
chr3	197316814	197316891	78	deletion		chr11	63698910	63701653	2744	deletion		chr20	42676126	42676526	401	deletion
chr4	1086777	1086827	51	deletion		chr11	67642226	67644843	2618	deletion		chr20	50492116	50492474	359	deletion
chr4	1385457	1385532	76	deletion		chr11	81856412	81863345	6934	deletion		chr20	50759199	50760928	1730	deletion
chr4	2550339	2551281	943	deletion		chr11	92869806	92875913	6108	deletion		chr20	59974171	59974493	323	deletion
chr4	4124334	4152937	28604	deletion		chr11	93679231	93681423	2193	deletion		chr20	60570628	60570948	321	deletion
chr4	4131077	4132207	1131	deletion		chr11	95169381	95175431	6051	deletion		chr20	61724705	61725604	900	deletion
chr4	4139978	4149617	9640	deletion		chr11	102751106	102752802	1697	deletion		chr21	15307118	15307308	191	deletion
chr4	6651592	6652912	1321	deletion		chr11	104267750	104273229	5480	deletion		chr21	24374793	24375416	624	deletion
chr4	6894769	6895995	1227	deletion		chr11	122347578	122349280	1703	deletion		chr21	26825135	26825405	271	deletion
chr4	6897351	6900401	3051	deletion		chr11	124775036	124778298	3263	deletion		chr21	30263667	30264217	551	deletion
chr4	9157568	9214307	56740	deletion		chr11	134601980	134607661	5682	deletion		chr21	30552223	30552579	357	deletion
chr4	9186956	9206735	19780	deletion		chr12	377498	384829	7332	deletion		chr21	30601819	30602159	341	deletion
chr4	9457406	9481022	23617	deletion		chr12	8558487	8590846	32360	deletion		chr21	37014965	37015169	205	deletion
chr4	9573062	9573170	109	deletion		chr12	9016805	9017867	1063	deletion		chr21	39590536	39590882	347	deletion
chr4	9576978	9577452	475	deletion		chr12	16420129	16421286	1158	deletion		chr21	39900355	39900679	325	deletion
chr4	10211223	10234580	23358	deletion		chr12	34845027	34849137	4111	deletion		chr21	42402888	42403212	325	deletion
chr4	10392397	10402099	9703	deletion		chr12	37991227	37994633	3407	deletion		chr22	18057762	18060471	2710	deletion
chr4	16426943	16426999	57	deletion		chr12	38010147	38018095	7949	deletion		chr22	24274141	24311297	37157	deletion
chr4	17202756	17203066	311	deletion		chr12	39527957	39529157	1201	deletion		chr22	37143169	37147896	4728	deletion
chr4	22432891	22432952	62	deletion		chr12	43977451	43979549	2099	deletion		chr3	228683	234317	5635	deletion
chr4	25497150	25497463	314	deletion		chr12	45903155	45909939	6785	deletion		chr3	982592	982915	324	deletion
chr4	27543891	27543955	65	deletion		chr12	48725468	48728380	2913	deletion		chr3	2311584	2311940	357	deletion
chr4	28421593	28421942	350	deletion		chr12	51216436	51218459	2024	deletion		chr3	3873205	3873539	335	deletion
chr4	29661109	29661437	329	deletion		chr12	71602359	71604473	2115	deletion		chr3	4066928	4069563	2636	deletion
chr4	32540600	32540915	316	deletion		chr12	72356578	72358140	1563	deletion		chr3	10397464	10397816	353	deletion
chr4	34779788	34780532	745	deletion		chr12	84593110	84596011	2902	deletion		chr3	13141436	13142587	1152	deletion
chr4	34779933	34828997	49065	deletion		chr12	96010455	96012414	1960	deletion		chr3	22092352	22097801	5450	deletion
chr4	34781317	34849886	68570	deletion		chr12	96233583	96236327	2745	deletion		chr3	23764066	23764398	333	deletion
chr4	36469904	36470237	334	deletion		chr12	96340347	96342954	2608	deletion		chr3	36108118	36108443	326	deletion
chr4	37483080	37483138	59	deletion		chr12	98669929	98672090	2162	deletion		chr3	42838362	42840818	2457	deletion
chr4	39031076	39031358	283	deletion		chr12	98955403	98959000	3598	deletion		chr3	43031099	43031427	329	deletion
chr4	40024928	40026278	1351	deletion		chr12	99793949	99802770	8822	deletion		chr3	45609905	45610322	418	deletion
chr4	43931499	43931838	340	deletion		chr12	102102408	102107086	4679	deletion		chr3	49494279	49494609	331	deletion
chr4	44507275	44507729	455	deletion		chr13	23632499	23637302	4804	deletion		chr3	56604699	56604957	259	deletion
chr4	44509377	44509695	319	deletion		chr13	30215825	30221844	6020	deletion		chr3	67493690	67496803	3114	deletion
chr4	44971996	44972168	173	deletion		chr13	31703546	31705657	2112	deletion		chr3	74765417	74765742	326	deletion
chr4	55808674	55808918	245	deletion		chr13	39057317	39060201	2885	deletion		chr3	78779420	78779721	302	deletion
chr4	55998554	55998888	335	deletion		chr13	39934184	39935480	1297	deletion		chr3	80925311	80926605	1295	deletion
chr4	57501858	57501984	127	deletion		chr13	43539796	43541447	1652	deletion		chr3	81907494	81907818	325	deletion
chr4	58087336	58087734	399	deletion		chr13	51069348	51075078	5731	deletion		chr3	82936657	82936959	303	deletion
chr4	58148016	58148342	327	deletion		chr13	61286430	61287493	1064	deletion		chr3	83853119	83855355	2237	deletion
chr4	61330102	61333188	3087	deletion		chr13	72477266	72480576	3311	deletion		chr3	95116201	95116531	331	deletion
chr4	61569228	61569558	331	deletion		chr13	72807624	72812358	4735	deletion		chr3	98899060	98902390	3331	deletion
chr4	61939189	61942243	3055	deletion		chr13	72843039	72846924	3886	deletion		chr3	99037449	99037762	314	deletion
chr4	64783584	64784554	971	deletion		chr13	78997611	78998719	1109	deletion		chr3	101188373	101188698	326	deletion
chr4	65719067	65719554	488	deletion		chr13	83165936	83172205	6270	deletion		chr3	106735976	106736231	256	deletion
chr4	66641109	66641420	312	deletion		chr13	99254191	99258524	4334	deletion		chr3	106813628	106813793	166	deletion
chr4	67122071	67123489	1419	deletion		chr13	101894145	101896424	2280	deletion		chr3	112467393	112467719	327	deletion
chr4	68873177	68873246	70	deletion		chr13	114505557	114506635	1079	deletion		chr3	114466480	114466805	326	deletion
chr4	69373747	69423167	49421	deletion		chr14	21952626	21954662	2037	deletion		chr3	116275276	116275600	325	deletion
chr4	69375591	69491543	115953	deletion		chr14	37631609	37771227	139619	deletion		chr3	118281605	118281829	225	deletion
chr4	69426439	69454553	28115	deletion		chr14	40609817	40617672	7856	deletion		chr3	119893982	119894444	463	deletion
chr4	69597936	69598288	353	deletion		chr14	60341399	60343241	1843	deletion		chr3	123236750	123237066	317	deletion
chr4	69959841	69960165	325	deletion		chr14	65360388	65363540	3153	deletion		chr3	124890052	124890830	779	deletion
chr4	70122981	70231746	108766	deletion		chr14	65606359	65608047	1689	deletion		chr3	124936296	124937164	869	deletion
chr4	70129985	70204226	74242	deletion		chr14	70687834	70689453	1620	deletion		chr3	126358926	126359255	330	deletion
chr4	72785700	72786024	325	deletion		chr14	74239796	74246936	7141	deletion		chr3	129184484	129184798	315	deletion
chr4	72829626	72829955	330	deletion		chr14	80106290	80115049	8760	deletion		chr3	129912692	129913009	318	deletion
chr4	73418754	73418842	89	deletion		chr14	82499112	82503330	4219	deletion		chr3	137314456	137316430	1975	deletion
chr4	73831245	73831819	575	deletion		chr14	98783982	98785087	1106	deletion		chr3	144517880	144518452	573	deletion
chr4	80205728	80206056	329	deletion		chr14	105576659	105579582	2924	deletion		chr3	145931906	145932219	314	deletion
chr4	81302526	81302865	340	deletion		chr14	106798248	106822961	24714	deletion		chr3	148566795	148567114	320	deletion
chr4	81991515	81991836	322	deletion		chr15	23671393	23675198	3806	deletion		chr3	152311729	152313164	1436	deletion
chr4	84221708	84221993	286	deletion		chr15	39372375	39373481	1107	deletion		chr3	154096741	154097063	323	deletion
chr4	86976375	86979957	3583	deletion		chr15	55218217	55224424	6208	deletion		chr3	158116911	158117253	343	deletion
chr4	87066353	87066535	183	deletion		chr15	68426004	68428927	2924	deletion		chr3	159461368	159463451	2084	deletion
chr4	88032137	88032469	333	deletion		chr15	71708611	71713690	5080	deletion		chr3	162408304	162408622	319	deletion
chr4	88775635	88775952	318	deletion		chr15	72385967	72388158	2192	deletion		chr3	162717306	162723554	6249	deletion
chr4	89681460	89681782	323	deletion		chr15	76884598	76896938	12341	deletion		chr3	162764907	162769084	4178	deletion
chr4	91931556	91935838	4283	deletion		chr15	82565879	82567801	1923	deletion		chr3	168738457	168738836	380	deletion
chr4	91931666	91933538	1873	deletion		chr15	84541436	84543848	2413	deletion		chr3	172400904	172401228	325	deletion
chr4	91933849	91936097	2249	deletion		chr15	86057009	86059198	2190	deletion		chr3	179398612	179398798	187	deletion
chr4	94439081	94439177	97	deletion		chr15	98842325	98843807	1483	deletion		chr3	179654342	179654801	460	deletion
chr4	95498964	95499280	317	deletion		chr15	99574513	99575638	1126	deletion		chr3	184125372	184125569	198	deletion
chr4	98110644	98110970	327	deletion		chr16	1422854	1424115	1262	deletion		chr3	185017336	185017662	327	deletion
chr4	98133375	98133689	315	deletion		chr16	11683735	11685294	1560	deletion		chr3	186581022	186585293	4272	deletion
chr4	98181261	98181582	322	deletion		chr16	13294467	13296494	2028	deletion		chr3	188304839	188305173	335	deletion
chr4	100023042	100023377	336	deletion		chr16	16934364	16940414	6051	deletion		chr3	189575900	189576222	323	deletion
chr4	100070288	100070604	317	deletion		chr16	18832526	18838376	5851	deletion		chr3	189955415	189955716	302	deletion
chr4	101244846	101245110	265	deletion		chr16	19945552	19967579	22028	deletion		chr3	194384104	194384496	393	deletion
chr4	101390634	101390812	179	deletion		chr16	23047777	23049531	1755	deletion		chr3	194398705	194400312	1608	deletion
chr4	102787786	102788351	566	deletion		chr16	25340111	25343127	3017	deletion		chr4	4041219	4041560	342	deletion
chr4	104894032	104894690	659	deletion		chr16	28609320	28622312	12993	deletion		chr4	6651591	6652913	1323	deletion
chr4	107437718	107438504	787	deletion		chr16	57725397	57727846	2450	deletion		chr4	6894842	6896056	1215	deletion
chr4	107604298	107609292	4995	deletion		chr16	62544335	62550668	6334	deletion		chr4	17202758	17203070	313	deletion
chr4	111383200	111383532	333	deletion		chr16	76539135	76544025	4891	deletion		chr4	29661114	29661442	329	deletion
chr4	111516319	111516509	191	deletion		chr16	78038528	78041189	2662	deletion		chr4	31338491	31338691	201	deletion
chr4	113348500	113348562	63	deletion		chr17	193768	197057	3290	deletion		chr4	31492869	31493298	430	deletion
chr4	113469974	113470281	308	deletion		chr17	723803	724940	1138	deletion		chr4	32834193	32840639	6447	deletion
chr4	115624597	115624870	274	deletion		chr17	2719930	2721217	1288	deletion		chr4	34779885	34828943	49059	deletion
chr4	115743887	115744132	246	deletion		chr17	3734786	3735842	1057	deletion		chr4	36469912	36470248	337	deletion
chr4	115928726	115931880	3155	deletion		chr17	5595706	5597498	1793	deletion		chr4	36842751	36843098	348	deletion
chr4	116166771	116177284	10514	deletion		chr17	6988736	6989969	1234	deletion		chr4	39031085	39031368	284	deletion
chr4	117251478	117251795	318	deletion		chr17	12345651	12347219	1569	deletion		chr4	42023935	42024118	184	deletion
chr4	117367804	117368498	695	deletion		chr17	12353135	12359254	6120	deletion		chr4	43931494	43931838	345	deletion
chr4	117420629	117420908	280	deletion		chr17	14189912	14191555	1644	deletion		chr4	44971993	44972169	177	deletion
chr4	119296342	119296678	337	deletion		chr17	18791140	18792163	1024	deletion		chr4	46055995	46058201	2207	deletion
chr4	120017235	120017555	321	deletion		chr17	25536541	25540381	3841	deletion		chr4	54005551	54005718	168	deletion
chr4	121808929	121809246	318	deletion		chr17	26780387	26783491	3105	deletion		chr4	58087345	58087744	400	deletion
chr4	125867361	125867690	330	deletion		chr17	36963451	36964907	1457	deletion		chr4	61569236	61569566	331	deletion
chr4	130066189	130068435	2247	deletion		chr17	39421714	39432017	10304	deletion		chr4	64783590	64784562	973	deletion
chr4	130175089	130175155	67	deletion		chr17	41437949	41440184	2236	deletion		chr4	66641112	66641424	313	deletion
chr4	131611192	131611360	169	deletion		chr17	51852789	51860740	7952	deletion		chr4	69036898	69037219	322	deletion
chr4	131694825	131695074	250	deletion		chr17	55089726	55092848	3123	deletion		chr4	72829635	72829967	333	deletion
chr4	133114039	133114358	320	deletion		chr17	76282238	76283430	1193	deletion		chr4	73831248	73831821	574	deletion
chr4	133180785	133182979	2195	deletion		chr18	5324620	5326242	1623	deletion		chr4	75642741	75648801	6061	deletion
chr4	133445429	133445697	269	deletion		chr18	10222280	10223604	1325	deletion		chr4	79269118	79275195	6078	deletion
chr4	133619876	133620182	307	deletion		chr18	21990744	21992047	1304	deletion		chr4	81302536	81302875	340	deletion
chr4	133819597	133819920	324	deletion		chr18	30495690	30501256	5567	deletion		chr4	81991516	81991838	323	deletion
chr4	134132404	134133157	754	deletion		chr18	38259894	38266749	6856	deletion		chr4	84221718	84222001	284	deletion
chr4	134141602	134141911	310	deletion		chr18	38864786	38868343	3558	deletion		chr4	86660760	86661086	327	deletion
chr4	145316454	145319900	3447	deletion		chr18	47694975	47698386	3412	deletion		chr4	89037675	89038013	339	deletion
chr4	146242467	146242537	71	deletion		chr18	51952965	51956959	3995	deletion		chr4	89681465	89681787	323	deletion
chr4	150161039	150161381	343	deletion		chr18	54946739	54948717	1979	deletion		chr4	91596787	91602911	6125	deletion
chr4	150951027	150951349	323	deletion		chr18	59672727	59674184	1458	deletion		chr4	95498968	95499284	317	deletion
chr4	152340705	152341552	848	deletion		chr18	63723833	63732361	8529	deletion		chr4	95870456	95870776	321	deletion
chr4	157002032	157002343	312	deletion		chr18	63766871	63769202	2332	deletion		chr4	97572105	97572427	323	deletion
chr4	160670214	160670328	115	deletion		chr18	75266999	75268159	1161	deletion		chr4	100023041	100023377	337	deletion
chr4	161026793	161080534	53742	deletion		chr18	76202125	76203342	1218	deletion		chr4	101390634	101390813	180	deletion
chr4	161045732	161073649	27918	deletion		chr18	76662490	76666324	3835	deletion		chr4	103331333	103331852	520	deletion
chr4	161879011	161884782	5772	deletion		chr18	77057748	77058984	1237	deletion		chr4	107974328	107974486	159	deletion
chr4	162053240	162053669	430	deletion		chr19	2909348	2910542	1195	deletion		chr4	108127819	108131723	3905	deletion
chr4	162053282	162053551	270	deletion		chr19	12694878	12698930	4053	deletion		chr4	108276696	108279506	2811	deletion
chr4	162776133	162776210	78	deletion		chr19	15046393	15049477	3085	deletion		chr4	110498748	110499076	329	deletion
chr4	163394004	163396424	2421	deletion		chr19	21903052	21905567	2516	deletion		chr4	111383212	111383535	324	deletion
chr4	164501940	164502253	314	deletion		chr19	23140781	23142917	2137	deletion		chr4	111516317	111516511	195	deletion
chr4	164658298	164659132	835	deletion		chr19	23465129	23466772	1644	deletion		chr4	111808759	111809066	308	deletion
chr4	166002564	166005042	2479	deletion		chr19	27801430	27806207	4778	deletion		chr4	113469980	113470289	310	deletion
chr4	167004317	167004917	601	deletion		chr19	27961365	27963246	1882	deletion		chr4	113498207	113501239	3033	deletion
chr4	167412029	167412139	111	deletion		chr19	29950186	29956167	5982	deletion		chr4	113985922	113986366	445	deletion
chr4	167892469	167893612	1144	deletion		chr19	30388792	30393100	4309	deletion		chr4	115624601	115624876	276	deletion
chr4	170278462	170278879	418	deletion		chr19	31287474	31289745	2272	deletion		chr4	117251481	117251799	319	deletion
chr4	170808437	170808717	281	deletion		chr19	35661081	35665797	4717	deletion		chr4	117420638	117420919	282	deletion
chr4	171276548	171277692	1145	deletion		chr19	40613091	40615760	2670	deletion		chr4	120017241	120017560	320	deletion
chr4	172988631	172992933	4303	deletion		chr19	46622736	46628312	5577	deletion		chr4	125867366	125867696	331	deletion
chr4	173176433	173176487	55	deletion		chr19	52175931	52177513	1583	deletion		chr4	131694835	131695084	250	deletion
chr4	173425034	173433521	8488	deletion		chr19	53096008	53097608	1601	deletion		chr4	133619884	133620194	311	deletion
chr4	177869318	177869634	317	deletion		chr19	55470577	55472032	1456	deletion		chr4	134132555	134133159	605	deletion
chr4	178156827	178157156	330	deletion		chr20	1389145	1390814	1670	deletion		chr4	134141608	134141920	313	deletion
chr4	180063822	180064151	330	deletion		chr20	18241715	18242966	1252	deletion		chr4	150951030	150951356	327	deletion
chr4	180097876	180098507	632	deletion		chr20	26092753	26094315	1563	deletion		chr4	157002040	157002354	315	deletion
chr4	181317271	181317454	184	deletion		chr20	26260586	26261778	1193	deletion		chr4	162053301	162053648	348	deletion
chr4	181549428	181549742	315	deletion		chr20	26297646	26302767	5122	deletion		chr4	163394002	163396424	2423	deletion
chr4	182056564	182057129	566	deletion		chr20	29509064	29536049	26986	deletion		chr4	166002616	166005056	2441	deletion
chr4	183035425	183035480	56	deletion		chr20	31310856	31312778	1923	deletion		chr4	167108090	167108436	347	deletion
chr4	184303686	184304009	324	deletion		chr20	31525488	31529389	3902	deletion		chr4	167677035	167683071	6037	deletion
chr4	185665771	185666089	319	deletion		chr20	32815930	32819225	3296	deletion		chr4	173425031	173433519	8489	deletion
chr4	186198865	186199184	320	deletion		chr20	42024596	42025792	1197	deletion		chr4	178156829	178157160	332	deletion
chr4	186441632	186444075	2444	deletion		chr20	42271866	42274588	2723	deletion		chr4	178514250	178514571	322	deletion
chr4	187093487	187098252	4766	deletion		chr20	42481270	42483782	2513	deletion		chr4	179956847	179957167	321	deletion
chr4	187213956	187214734	779	deletion		chr20	50759192	50760928	1737	deletion		chr4	180097875	180098512	638	deletion
chr4	187795697	187796017	321	deletion		chr20	52647066	52658002	10937	deletion		chr4	181549430	181549748	319	deletion
chr4	188959366	188959488	123	deletion		chr20	52866239	52867342	1104	deletion		chr4	182056559	182057131	573	deletion
chr4	189793239	189793558	320	deletion		chr20	54434612	54440616	6005	deletion		chr4	185665775	185666090	316	deletion
chr4	189969676	189970030	355	deletion		chr20	56079236	56080514	1279	deletion		chr4	186155549	186155862	314	deletion
chr4	190058006	190064283	6278	deletion		chr20	62596191	62597466	1276	deletion		chr4	186441635	186444074	2440	deletion
chr4	190105408	190106160	753	deletion		chr21	18612330	18613633	1304	deletion		chr4	187795702	187796024	323	deletion
chr4	190253838	190254160	323	deletion		chr21	43350118	43353485	3368	deletion		chr4	190253846	190254169	324	deletion
chr4	190291418	190291737	320	deletion		chr21	44970366	44973300	2935	deletion		chr5	176107	176398	292	deletion
chr4	190302417	190302714	298	deletion		chr22	17026621	17027815	1195	deletion		chr5	1627144	1628840	1697	deletion
chr5	608881	608931	51	deletion		chr22	17770352	17779108	8757	deletion		chr5	1924590	1925204	615	deletion
chr5	654937	655004	68	deletion		chr22	18057752	18060457	2706	deletion		chr5	9411764	9412081	318	deletion
chr5	1022803	1025877	3075	deletion		chr22	20950624	20953839	3216	deletion		chr5	9990096	9990309	214	deletion
chr5	1178257	1180716	2460	deletion		chr22	23478430	23479559	1130	deletion		chr5	10005270	10005575	306	deletion
chr5	1627140	1628837	1698	deletion		chr22	24274144	24311297	37154	deletion		chr5	10273240	10275084	1845	deletion
chr5	1924587	1925201	615	deletion		chr22	27168068	27169792	1725	deletion		chr5	10273612	10275460	1849	deletion
chr5	2769422	2769638	217	deletion		chr22	31776418	31780625	4208	deletion		chr5	10574942	10575282	341	deletion
chr5	4459411	4459482	72	deletion		chr22	37143171	37147895	4725	deletion		chr5	11339035	11339359	325	deletion
chr5	9400610	9400880	271	deletion		chr22	40794225	40795242	1018	deletion		chr5	13895090	13895384	295	deletion
chr5	9411760	9412074	315	deletion		chr22	42519220	42531375	12156	deletion		chr5	21450188	21452481	2294	deletion
chr5	10273288	10275414	2127	deletion		chrX	5055345	5057499	2155	deletion		chr5	24091612	24091941	330	deletion
chr5	10574959	10575294	336	deletion		chrX	11725354	11731399	6046	deletion		chr5	24370535	24373444	2910	deletion
chr5	10756185	10756522	338	deletion		chrX	12434252	12436813	2562	deletion		chr5	24452846	24453171	326	deletion
chr5	12769656	12769710	55	deletion		chrX	32987324	32989079	1756	deletion		chr5	25777312	25777638	327	deletion
chr5	12811023	12820529	9507	deletion		chrX	58549121	58550124	1004	deletion		chr5	26111192	26111520	329	deletion
chr5	13399958	13400032	75	deletion		chrX	77121387	77123866	2480	deletion		chr5	28813576	28813831	256	deletion
chr5	16124846	16125527	682	deletion		chrX	81096646	81102695	6050	deletion		chr5	31677430	31677751	322	deletion
chr5	19375249	19376393	1145	deletion		chrX	81982365	81988115	5751	deletion		chr5	52231778	52232113	336	deletion
chr5	21450197	21452448	2252	deletion		chrX	85605173	85609863	4691	deletion		chr5	53176933	53177240	308	deletion
chr5	23903003	23905242	2240	deletion		chrX	91678135	91680093	1959	deletion		chr5	57323474	57333778	10305	deletion
chr5	24452839	24453161	323	deletion		chrX	99510820	99512781	1962	deletion		chr5	62704445	62704768	324	deletion
chr5	25275395	25275720	326	deletion		chrX	108353217	108357410	4194	deletion		chr5	64286061	64286399	339	deletion
chr5	25316197	25316504	308	deletion		chrX	122951243	122952850	1608	deletion		chr5	65346046	65346380	335	deletion
chr5	25777306	25777630	325	deletion		chrX	126597762	126602396	4635	deletion		chr5	68724042	68724496	455	deletion
chr5	26111186	26111512	327	deletion		chrX	128500439	128502439	2001	deletion		chr5	73648994	73649310	317	deletion
chr5	26186255	26186315	61	deletion		chrX	143406971	143409968	2998	deletion		chr5	77105224	77105557	334	deletion
chr5	26796753	26801901	5149	deletion		chrX	144422076	144424505	2430	deletion		chr5	77725901	77726070	170	deletion
chr5	27524869	27526440	1572	deletion		chrX	147509698	147511235	1538	deletion		chr5	77880804	77881131	328	deletion
chr5	31677424	31677745	322	deletion		chrX	150293941	150295715	1775	deletion		chr5	80039376	80039686	311	deletion
chr5	33355563	33355894	332	deletion								chr5	83614997	83615349	353	deletion
chr5	35191134	35191471	338	deletion								chr5	83947915	83954879	6965	deletion
chr5	35196137	35196187	51	deletion								chr5	83948373	83955336	6964	deletion
chr5	35614173	35614486	314	deletion								chr5	88032020	88032351	332	deletion
chr5	35672335	35672394	60	deletion								chr5	88043141	88043475	335	deletion
chr5	39374343	39374477	135	deletion								chr5	89860424	89860743	320	deletion
chr5	43523637	43523692	56	deletion								chr5	90574696	90574990	295	deletion
chr5	46270626	46275825	5200	deletion								chr5	91480766	91481128	363	deletion
chr5	53176928	53177233	306	deletion								chr5	93916287	93916629	343	deletion
chr5	53755531	53755619	89	deletion								chr5	95343319	95343673	355	deletion
chr5	54081758	54081907	150	deletion								chr5	98345116	98347479	2364	deletion
chr5	57320371	57338133	17763	deletion								chr5	98839888	98842906	3019	deletion
chr5	57323407	57333752	10346	deletion								chr5	99174318	99174635	318	deletion
chr5	57923170	57923343	174	deletion								chr5	99608154	99608467	314	deletion
chr5	58277277	58277329	53	deletion								chr5	99759465	99759786	322	deletion
chr5	60001696	60003676	1981	deletion								chr5	99923544	99923846	303	deletion
chr5	61293626	61293952	327	deletion								chr5	112881420	112881738	319	deletion
chr5	62704438	62704761	324	deletion								chr5	114731317	114731636	320	deletion
chr5	63698343	63701359	3017	deletion								chr5	115894141	115894463	323	deletion
chr5	64286054	64286391	338	deletion								chr5	119380144	119382679	2536	deletion
chr5	65028069	65030371	2303	deletion								chr5	121059231	121060011	781	deletion
chr5	65346041	65346371	331	deletion								chr5	122274353	122274688	336	deletion
chr5	65613865	65613975	111	deletion								chr5	126942336	126942665	330	deletion
chr5	71157674	71157740	67	deletion								chr5	127172330	127173282	953	deletion
chr5	71916548	71916852	305	deletion								chr5	136854700	136856417	1718	deletion
chr5	73648985	73649303	319	deletion								chr5	142935374	142935688	315	deletion
chr5	75435663	75435781	119	deletion								chr5	143080254	143080459	206	deletion
chr5	77048345	77048681	337	deletion								chr5	149746196	149746523	328	deletion
chr5	77062308	77062618	311	deletion								chr5	158592400	158592749	350	deletion
chr5	77574166	77574456	291	deletion								chr5	160431307	160431642	336	deletion
chr5	78109796	78111867	2072	deletion								chr5	171514607	171514938	332	deletion
chr5	78276748	78277072	325	deletion								chr5	172889717	172890053	337	deletion
chr5	78277726	78278045	320	deletion								chr5	177822104	177823768	1665	deletion
chr5	80039371	80039680	310	deletion								chr5	179617431	179617614	184	deletion
chr5	81008164	81008437	274	deletion								chr6	666375	667822	1448	deletion
chr5	81182479	81182821	343	deletion								chr6	4050247	4050569	323	deletion
chr5	82482756	82483062	307	deletion								chr6	5037259	5039182	1924	deletion
chr5	83948134	83955051	6918	deletion								chr6	7717375	7717712	338	deletion
chr5	84814477	84814554	78	deletion								chr6	10070797	10071111	315	deletion
chr5	84822817	84822887	71	deletion								chr6	10264428	10265270	843	deletion
chr5	86115330	86117863	2534	deletion								chr6	11556097	11556420	324	deletion
chr5	86246008	86247146	1139	deletion								chr6	11903442	11903756	315	deletion
chr5	87328660	87328807	148	deletion								chr6	18402089	18402871	783	deletion
chr5	88032012	88032342	331	deletion								chr6	19423613	19423842	230	deletion
chr5	88043138	88043466	329	deletion								chr6	22227475	22227758	284	deletion
chr5	89860421	89860742	322	deletion								chr6	23743258	23745954	2697	deletion
chr5	90499767	90502128	2362	deletion								chr6	24811876	24817952	6077	deletion
chr5	93916283	93916620	338	deletion								chr6	24812139	24818207	6069	deletion
chr5	94109625	94109954	330	deletion								chr6	32547590	32547913	324	deletion
chr5	95343311	95343665	355	deletion								chr6	38922190	38922506	317	deletion
chr5	95909715	95910061	347	deletion								chr6	45967468	45967794	327	deletion
chr5	95966477	95967328	852	deletion								chr6	50765965	50766276	312	deletion
chr5	96325017	96325116	100	deletion								chr6	54556442	54556780	339	deletion
chr5	97401558	97402759	1202	deletion								chr6	54864370	54864697	328	deletion
chr5	97413946	97414039	94	deletion								chr6	62053986	62054308	323	deletion
chr5	98345117	98347479	2363	deletion								chr6	66260032	66262028	1997	deletion
chr5	98839884	98842906	3023	deletion								chr6	66274846	66275172	327	deletion
chr5	99174314	99174628	315	deletion								chr6	74421254	74421563	310	deletion
chr5	99400886	99401903	1018	deletion								chr6	74614002	74620931	6930	deletion
chr5	99759460	99759778	319	deletion								chr6	75957791	75958112	322	deletion
chr5	99923533	99923838	306	deletion								chr6	85318143	85324222	6080	deletion
chr5	101693791	101694719	929	deletion								chr6	86026357	86026672	316	deletion
chr5	102163354	102163607	254	deletion								chr6	91237582	91237905	324	deletion
chr5	104429223	104506021	76799	deletion								chr6	94657364	94657534	171	deletion
chr5	104435942	104443142	7201	deletion								chr6	100034500	100035319	820	deletion
chr5	104480244	104497582	17339	deletion								chr6	104183190	104183514	325	deletion
chr5	106236884	106239672	2789	deletion								chr6	105567843	105568178	336	deletion
chr5	110694944	110695264	321	deletion								chr6	106983627	106983949	323	deletion
chr5	112477737	112478297	561	deletion								chr6	107124523	107124837	315	deletion
chr5	112881416	112881736	321	deletion								chr6	108031351	108032388	1038	deletion
chr5	114731312	114731630	319	deletion								chr6	108266113	108266420	308	deletion
chr5	114969401	114969875	475	deletion								chr6	116750818	116751141	324	deletion
chr5	115894136	115894457	322	deletion								chr6	121319295	121319622	328	deletion
chr5	116428182	116428500	319	deletion								chr6	122301651	122301974	324	deletion
chr5	117387107	117393891	6785	deletion								chr6	123515065	123515380	316	deletion
chr5	117868219	117868529	311	deletion								chr6	124498909	124499237	329	deletion
chr5	119015144	119015464	321	deletion								chr6	133371492	133371837	346	deletion
chr5	119380174	119382671	2498	deletion								chr6	137313692	137314187	496	deletion
chr5	121059232	121060007	776	deletion								chr6	141325714	141326041	328	deletion
chr5	122274354	122274677	324	deletion								chr6	141548620	141550022	1403	deletion
chr5	124484339	124484391	53	deletion								chr6	151485878	151486949	1072	deletion
chr5	126458368	126458811	444	deletion								chr6	153029980	153033798	3819	deletion
chr5	127172319	127173286	968	deletion								chr6	154446922	154447245	324	deletion
chr5	127172367	127172679	313	deletion								chr6	158548274	158549076	803	deletion
chr5	127335985	127336914	930	deletion								chr6	158876084	158876408	325	deletion
chr5	128378681	128378992	312	deletion								chr6	159652116	159652430	315	deletion
chr5	130804188	130804274	87	deletion								chr6	159666772	159667094	323	deletion
chr5	135115148	135120700	5553	deletion								chr6	165724665	165732132	7468	deletion
chr5	136851113	136857394	6282	deletion								chr6	167488070	167489577	1508	deletion
chr5	136854589	136856557	1969	deletion								chr7	7583518	7584893	1376	deletion
chr5	137807355	137817069	9715	deletion								chr7	8698629	8698846	218	deletion
chr5	141459200	141459505	306	deletion								chr7	9634640	9635986	1347	deletion
chr5	142935366	142935678	313	deletion								chr7	12024237	12024507	271	deletion
chr5	143080256	143080458	203	deletion								chr7	13663192	13663457	266	deletion
chr5	143353634	143353809	176	deletion								chr7	14910427	14910745	319	deletion
chr5	144871903	144872807	905	deletion								chr7	22434800	22436762	1963	deletion
chr5	146380181	146380256	76	deletion								chr7	27783385	27783729	345	deletion
chr5	147462155	147462471	317	deletion								chr7	28574295	28575148	854	deletion
chr5	151760910	151761223	314	deletion								chr7	31315548	31318973	3426	deletion
chr5	153092141	153092204	64	deletion								chr7	32390157	32393117	2961	deletion
chr5	154315917	154316002	86	deletion								chr7	33898848	33899181	334	deletion
chr5	155311785	155312580	796	deletion								chr7	36526446	36526619	174	deletion
chr5	158592397	158592742	346	deletion								chr7	37477280	37477605	326	deletion
chr5	159742556	159742662	107	deletion								chr7	37998510	37998827	318	deletion
chr5	160431305	160431636	332	deletion								chr7	42604625	42604970	346	deletion
chr5	164366297	164366607	311	deletion								chr7	44962397	44962726	330	deletion
chr5	166294129	166294321	193	deletion								chr7	49720218	49725897	5680	deletion
chr5	166402763	166403636	874	deletion								chr7	51594311	51598688	4378	deletion
chr5	167299359	167299582	224	deletion								chr7	52094966	52095279	314	deletion
chr5	168742523	168742757	235	deletion								chr7	55676884	55677789	906	deletion
chr5	170129842	170131382	1541	deletion								chr7	57568829	57569169	341	deletion
chr5	170158817	170158906	90	deletion								chr7	64315813	64318062	2250	deletion
chr5	177199170	177205310	6141	deletion								chr7	66644854	66645406	553	deletion
chr5	177405751	177406551	801	deletion								chr7	67131795	67132141	347	deletion
chr5	178109064	178113416	4353	deletion								chr7	68462076	68462399	324	deletion
chr5	179847334	179848559	1226	deletion								chr7	71211920	71212974	1055	deletion
chr6	380338	380414	77	deletion								chr7	73549763	73550972	1210	deletion
chr6	666377	667821	1445	deletion								chr7	73828463	73831288	2826	deletion
chr6	1682791	1683102	312	deletion								chr7	80801693	80802030	338	deletion
chr6	2605520	2605580	61	deletion								chr7	81441452	81442359	908	deletion
chr6	4050241	4050560	320	deletion								chr7	81441672	81442583	912	deletion
chr6	5898451	5898882	432	deletion								chr7	83750951	83751261	311	deletion
chr6	6277340	6277602	263	deletion								chr7	86836622	86836933	312	deletion
chr6	7717367	7717702	336	deletion								chr7	88091303	88091753	451	deletion
chr6	9014816	9014924	109	deletion								chr7	90373977	90374186	210	deletion
chr6	9075287	9075608	322	deletion								chr7	90583938	90584245	308	deletion
chr6	10070792	10071105	314	deletion								chr7	93416925	93422995	6071	deletion
chr6	10264425	10265263	839	deletion								chr7	93541819	93542539	721	deletion
chr6	11444339	11444651	313	deletion								chr7	96067515	96067831	317	deletion
chr6	11556091	11556411	321	deletion								chr7	96475890	96482010	6121	deletion
chr6	11903436	11903748	313	deletion								chr7	97496332	97496665	334	deletion
chr6	13882549	13883852	1304	deletion								chr7	102009660	102009867	208	deletion
chr6	14745282	14745689	408	deletion								chr7	103463070	103463395	326	deletion
chr6	17472269	17472582	314	deletion								chr7	113416164	113422210	6047	deletion
chr6	18402112	18402924	813	deletion								chr7	118343807	118344163	357	deletion
chr6	18402131	18402447	317	deletion								chr7	126045886	126051447	5562	deletion
chr6	18943635	18943685	51	deletion								chr7	127766422	127766737	316	deletion
chr6	19155631	19155966	336	deletion								chr7	128309216	128309536	321	deletion
chr6	20765366	20765686	321	deletion								chr7	142360554	142362012	1459	deletion
chr6	22227472	22227754	283	deletion								chr7	144361183	144361506	324	deletion
chr6	23743262	23745947	2686	deletion								chr7	146883956	146884171	216	deletion
chr6	24811806	24818032	6227	deletion								chr7	153310132	153310823	692	deletion
chr6	25529870	25530011	142	deletion								chr7	154153816	154155071	1256	deletion
chr6	26739614	26748928	9315	deletion								chr8	594384	599414	5031	deletion
chr6	28190195	28190532	338	deletion								chr8	3581491	3581667	177	deletion
chr6	29363897	29364040	144	deletion								chr8	5748179	5748509	331	deletion
chr6	29650415	29651090	676	deletion								chr8	6790869	6791193	325	deletion
chr6	29843522	29849190	5669	deletion								chr8	8386041	8386956	916	deletion
chr6	29899944	29901525	1582	deletion								chr8	13594470	13594634	165	deletion
chr6	30230519	30230591	73	deletion								chr8	13778064	13778391	328	deletion
chr6	30886430	30886570	141	deletion								chr8	15001273	15001592	320	deletion
chr6	31275976	31279146	3171	deletion								chr8	18427141	18427368	228	deletion
chr6	31292091	31293878	1788	deletion								chr8	18651454	18652429	976	deletion
chr6	32313768	32314091	324	deletion								chr8	30392280	30392590	311	deletion
chr6	32454946	32478407	23462	deletion								chr8	31571247	31571601	355	deletion
chr6	32461337	32468848	7512	deletion								chr8	32680004	32691261	11258	deletion
chr6	32494142	32494484	343	deletion								chr8	37050879	37051855	977	deletion
chr6	32499300	32500806	1507	deletion								chr8	39737279	39737511	233	deletion
chr6	32512660	32513019	360	deletion								chr8	40774588	40779745	5158	deletion
chr6	32514808	32516265	1458	deletion								chr8	41279341	41279663	323	deletion
chr6	32604936	32616132	11197	deletion								chr8	52023760	52024033	274	deletion
chr6	32623533	32624604	1072	deletion								chr8	52737964	52738290	327	deletion
chr6	32624896	32625863	968	deletion								chr8	56401209	56401525	317	deletion
chr6	32676558	32677026	469	deletion								chr8	56967324	56967477	154	deletion
chr6	32749238	32749551	314	deletion								chr8	59078454	59078791	338	deletion
chr6	32778682	32779821	1140	deletion								chr8	68727328	68727658	331	deletion
chr6	33026721	33028605	1885	deletion								chr8	72551412	72551748	337	deletion
chr6	33093407	33093738	332	deletion								chr8	73787764	73793823	6060	deletion
chr6	33583080	33585984	2905	deletion								chr8	75362871	75366983	4113	deletion
chr6	33937733	33943212	5480	deletion								chr8	84959369	84959556	188	deletion
chr6	38071246	38071300	55	deletion								chr8	89392213	89392521	309	deletion
chr6	38498278	38498415	138	deletion								chr8	92152864	92153188	325	deletion
chr6	38842014	38842079	66	deletion								chr8	97098078	97098432	355	deletion
chr6	38922187	38922502	316	deletion								chr8	98783449	98783783	335	deletion
chr6	41953350	41953665	316	deletion								chr8	103994769	103996593	1825	deletion
chr6	43614846	43614911	66	deletion								chr8	112168230	112168583	354	deletion
chr6	45967458	45967785	328	deletion								chr8	112294049	112297137	3089	deletion
chr6	48930367	48938308	7942	deletion								chr8	113085430	113085760	331	deletion
chr6	50765956	50766267	312	deletion								chr8	113225859	113226199	341	deletion
chr6	51517349	51517675	327	deletion								chr8	114934390	114934684	295	deletion
chr6	51736109	51736805	697	deletion								chr8	116488225	116488556	332	deletion
chr6	53928702	53934820	6119	deletion								chr8	117399810	117399994	185	deletion
chr6	54556435	54556770	336	deletion								chr8	118223533	118223816	284	deletion
chr6	55825924	55846716	20793	deletion								chr8	126595119	126601134	6016	deletion
chr6	55843193	55846437	3245	deletion								chr8	127248956	127249282	327	deletion
chr6	57618680	57618879	200	deletion								chr8	129465153	129471273	6121	deletion
chr6	57622956	57627965	5010	deletion								chr8	137160198	137163899	3702	deletion
chr6	58423749	58428880	5132	deletion								chr8	137716823	137717144	322	deletion
chr6	64667011	64668349	1339	deletion								chr8	138742963	138743862	900	deletion
chr6	65006421	65006515	95	deletion								chr8	140475261	140475595	335	deletion
chr6	66260136	66262101	1966	deletion								chr8	140884967	140885151	185	deletion
chr6	66399273	66404615	5343	deletion								chr8	146057024	146057838	815	deletion
chr6	66595036	66595830	795	deletion								chr8	146192867	146193176	310	deletion
chr6	67009228	67049033	39806	deletion								chr9	3780620	3780949	330	deletion
chr6	67024956	67027285	2330	deletion								chr9	6999380	6999688	309	deletion
chr6	67040806	67043182	2377	deletion								chr9	10498745	10499055	311	deletion
chr6	68499604	68499692	89	deletion								chr9	11408615	11408857	243	deletion
chr6	72571428	72571749	322	deletion								chr9	16389398	16389736	339	deletion
chr6	72863591	72873663	10073	deletion								chr9	18751832	18752123	292	deletion
chr6	73152037	73152154	118	deletion								chr9	22496527	22504344	7818	deletion
chr6	74156152	74156478	327	deletion								chr9	22999493	22999826	334	deletion
chr6	74421253	74421559	307	deletion								chr9	23075115	23075431	317	deletion
chr6	74613607	74620405	6799	deletion								chr9	29624703	29625025	323	deletion
chr6	74832472	74833461	990	deletion								chr9	30491289	30491602	314	deletion
chr6	74932705	74933071	367	deletion								chr9	34274434	34274772	339	deletion
chr6	74932723	74932945	223	deletion								chr9	36362889	36364087	1199	deletion
chr6	77097464	77102643	5180	deletion								chr9	36423659	36423975	317	deletion
chr6	78892808	79053430	160623	deletion								chr9	71665328	71665564	237	deletion
chr6	78967097	79036275	69179	deletion								chr9	71738117	71743354	5238	deletion
chr6	86026352	86026667	316	deletion								chr9	71895399	71896561	1163	deletion
chr6	88118173	88118306	134	deletion								chr9	73463602	73463919	318	deletion
chr6	91237575	91237896	322	deletion								chr9	75669518	75669802	285	deletion
chr6	96580133	96580235	103	deletion								chr9	78919766	78922098	2333	deletion
chr6	100034558	100035368	811	deletion								chr9	83630441	83630760	320	deletion
chr6	101934561	101939028	4468	deletion								chr9	84324355	84326933	2579	deletion
chr6	103737541	103763294	25754	deletion								chr9	85033852	85034197	346	deletion
chr6	104183184	104183509	326	deletion								chr9	89154560	89155924	1365	deletion
chr6	105260827	105263756	2930	deletion								chr9	89799097	89799411	315	deletion
chr6	105567837	105568172	336	deletion								chr9	90858988	90860970	1983	deletion
chr6	106983622	106983941	320	deletion								chr9	97292918	97293242	325	deletion
chr6	108266112	108266415	304	deletion								chr9	100761065	100761397	333	deletion
chr6	119012245	119013925	1681	deletion								chr9	101309047	101311667	2621	deletion
chr6	119417503	119417831	329	deletion								chr9	104443969	104444735	767	deletion
chr6	121319292	121319616	325	deletion								chr9	110033450	110035450	2001	deletion
chr6	122301643	122301962	320	deletion								chr9	110537526	110540604	3079	deletion
chr6	123515058	123515373	316	deletion								chr9	118109650	118109997	348	deletion
chr6	124498906	124499229	324	deletion								chr9	119477070	119477406	337	deletion
chr6	126468009	126468247	239	deletion								chr9	122531839	122532157	319	deletion
chr6	128827727	128829605	1879	deletion								chr9	131412054	131413977	1924	deletion
chr6	130959394	130959714	321	deletion								chr9	136060720	136061039	320	deletion
chr6	131418012	131418980	969	deletion								chr9	136379216	136379559	344	deletion
chr6	131440528	131440607	80	deletion								chr9	136414110	136414435	326	deletion
chr6	132106590	132108812	2223	deletion								chrX	3294916	3295543	628	deletion
chr6	132114231	132118559	4329	deletion								chrX	4904715	4905031	317	deletion
chr6	132375191	132378994	3804	deletion								chrX	5055343	5057501	2159	deletion
chr6	132697628	132697951	324	deletion								chrX	5570343	5570686	344	deletion
chr6	132707465	132712439	4975	deletion								chrX	7623882	7673882	50001	deletion
chr6	133371487	133371831	345	deletion								chrX	9698246	9698420	175	deletion
chr6	134268952	134269719	768	deletion								chrX	10738594	10788674	50081	deletion
chr6	136235615	136235925	311	deletion								chrX	11725361	11731410	6050	deletion
chr6	137313691	137314188	498	deletion								chrX	16427686	16428219	534	deletion
chr6	141325707	141326033	327	deletion								chrX	17520624	17520939	316	deletion
chr6	141548586	141550030	1445	deletion								chrX	32987320	32989077	1758	deletion
chr6	149632778	149632944	167	deletion								chrX	48127601	48127764	164	deletion
chr6	150302658	150302804	147	deletion								chrX	71123224	71123544	321	deletion
chr6	151485895	151486930	1036	deletion								chrX	75253862	75254173	312	deletion
chr6	154446915	154447237	323	deletion								chrX	77696854	77697453	600	deletion
chr6	154463239	154463330	92	deletion								chrX	78921888	78926058	4171	deletion
chr6	154686517	154686793	277	deletion								chrX	79072218	79072515	298	deletion
chr6	157699892	157703260	3369	deletion								chrX	81042499	81043082	584	deletion
chr6	157957840	157958147	308	deletion								chrX	81096642	81102695	6054	deletion
chr6	158548266	158549066	801	deletion								chrX	81982385	81988141	5757	deletion
chr6	158876076	158876404	329	deletion								chrX	81982637	81988389	5753	deletion
chr6	161684136	161684238	103	deletion								chrX	95050845	95051481	637	deletion
chr6	164034953	164035010	58	deletion								chrX	112877023	112877357	335	deletion
chr6	164250807	164250915	109	deletion								chrX	122185508	122185864	357	deletion
chr6	165724643	165732122	7480	deletion								chrX	135157988	135158320	333	deletion
chr6	167488092	167489637	1546	deletion								chrX	137271182	137271407	226	deletion
chr6	167488571	167488857	287	deletion								chrX	138384901	138385229	329	deletion
chr6	167488659	167489084	426	deletion								chrX	138941967	138942290	324	deletion
chr6	167928592	167928701	110	deletion								chrX	144422076	144424506	2431	deletion
chr6	168059212	168059536	325	deletion								chrX	145329904	145330219	316	deletion
chr6	170465430	170465493	64	deletion								chrX	145943160	145943952	793	deletion
chr7	1185070	1187665	2596	deletion								chrX	154790189	154803270	13082	deletion
chr7	1856001	1863597	7597	deletion
chr7	3467459	3467519	61	deletion
chr7	7583520	7584968	1449	deletion
chr7	8698628	8698847	220	deletion
chr7	10504231	10506240	2010	deletion
chr7	10834757	10834879	123	deletion
chr7	13022050	13028604	6555	deletion
chr7	13663189	13663455	267	deletion
chr7	14451264	14451430	167	deletion
chr7	14910419	14910737	319	deletion
chr7	15229698	15229858	161	deletion
chr7	15885459	15885880	422	deletion
chr7	21587706	21587827	122	deletion
chr7	22434787	22436761	1975	deletion
chr7	23095966	23096018	53	deletion
chr7	24038171	24040063	1893	deletion
chr7	24677925	24678248	324	deletion
chr7	25044601	25044930	330	deletion
chr7	26137220	26145486	8267	deletion
chr7	28574294	28575147	854	deletion
chr7	28596642	28596859	218	deletion
chr7	29688451	29690144	1694	deletion
chr7	31315571	31318949	3379	deletion
chr7	31590266	31591995	1730	deletion
chr7	32774939	32777677	2739	deletion
chr7	32811206	32811259	54	deletion
chr7	33712013	33712074	62	deletion
chr7	33898841	33899172	332	deletion
chr7	36441167	36441941	775	deletion
chr7	39380342	39380407	66	deletion
chr7	39820096	39825204	5109	deletion
chr7	42549700	42550022	323	deletion
chr7	47219078	47219174	97	deletion
chr7	49552065	49552383	319	deletion
chr7	51081675	51081733	59	deletion
chr7	51594315	51598689	4375	deletion
chr7	52094962	52095275	314	deletion
chr7	52107107	52107424	318	deletion
chr7	52520168	52520372	205	deletion
chr7	54370331	54370392	62	deletion
chr7	54668977	54669543	567	deletion
chr7	55676870	55677780	911	deletion
chr7	55971784	55972148	365	deletion
chr7	56435784	56438107	2324	deletion
chr7	56761980	56769951	7972	deletion
chr7	57957715	57959407	1693	deletion
chr7	61971096	61975635	4540	deletion
chr7	61973193	61975902	2710	deletion
chr7	62002293	62004875	2583	deletion
chr7	64718383	64722248	3866	deletion
chr7	64853214	64853265	52	deletion
chr7	65316656	65317127	472	deletion
chr7	66697508	66699312	1805	deletion
chr7	68129065	68129198	134	deletion
chr7	68462070	68462389	320	deletion
chr7	71211920	71212966	1047	deletion
chr7	72270263	72275846	5584	deletion
chr7	73549765	73550955	1191	deletion
chr7	73828493	73831271	2779	deletion
chr7	74772350	74774220	1871	deletion
chr7	76870544	76870797	254	deletion
chr7	79742076	79742408	333	deletion
chr7	81358341	81358609	269	deletion
chr7	81441546	81442495	950	deletion
chr7	82910895	82910958	64	deletion
chr7	82946462	82946780	319	deletion
chr7	83050175	83051201	1027	deletion
chr7	88091299	88091749	451	deletion
chr7	89156998	89157085	88	deletion
chr7	89598872	89599188	317	deletion
chr7	89810410	89812602	2193	deletion
chr7	90022137	90022454	318	deletion
chr7	90583932	90584239	308	deletion
chr7	91214111	91220934	6824	deletion
chr7	93416961	93422984	6024	deletion
chr7	93541824	93542540	717	deletion
chr7	95386253	95386584	332	deletion
chr7	96067512	96067827	316	deletion
chr7	96543286	96546589	3304	deletion
chr7	97395289	97402641	7353	deletion
chr7	101001253	101005499	4247	deletion
chr7	101334195	101334515	321	deletion
chr7	103874937	103875244	308	deletion
chr7	104129515	104129796	282	deletion
chr7	104187384	104187715	332	deletion
chr7	107683983	107684126	144	deletion
chr7	107818074	107818166	93	deletion
chr7	108352846	108353171	326	deletion
chr7	108501444	108501545	102	deletion
chr7	110181927	110188432	6506	deletion
chr7	113953501	113953813	313	deletion
chr7	117893950	117894252	303	deletion
chr7	120290162	120291382	1221	deletion
chr7	126045887	126051450	5564	deletion
chr7	126775610	126775700	91	deletion
chr7	127214967	127217988	3022	deletion
chr7	127620154	127620472	319	deletion
chr7	127766414	127766728	315	deletion
chr7	128309210	128309528	319	deletion
chr7	128552553	128553544	992	deletion
chr7	138322188	138322252	65	deletion
chr7	138742268	138742585	318	deletion
chr7	139109587	139109952	366	deletion
chr7	140189249	140190276	1028	deletion
chr7	141113863	141114182	320	deletion
chr7	141765307	141792849	27543	deletion
chr7	141786614	141790767	4154	deletion
chr7	144382749	144382897	149	deletion
chr7	148063001	148063081	81	deletion
chr7	148072910	148076327	3418	deletion
chr7	148818174	148818486	313	deletion
chr7	151230200	151231843	1644	deletion
chr7	153310127	153310817	691	deletion
chr7	154941915	154942244	330	deletion
chr7	155139370	155140881	1512	deletion
chr7	155140316	155141440	1125	deletion
chr7	155926191	155926284	94	deletion
chr7	156387086	156394312	7227	deletion
chr7	158029473	158030453	981	deletion
chr7	158046568	158047317	750	deletion
chr8	594395	599417	5023	deletion
chr8	597104	598344	1241	deletion
chr8	2122088	2122354	267	deletion
chr8	2148345	2148431	87	deletion
chr8	2778563	2778787	225	deletion
chr8	4122887	4124965	2079	deletion
chr8	4222049	4222389	341	deletion
chr8	4941223	4941520	298	deletion
chr8	5744849	5744923	75	deletion
chr8	5748176	5748505	330	deletion
chr8	6587829	6588150	322	deletion
chr8	6991759	6995386	3628	deletion
chr8	7355293	7364762	9470	deletion
chr8	7774146	7782327	8182	deletion
chr8	8385998	8386925	928	deletion
chr8	11245530	11247217	1688	deletion
chr8	12233575	12236244	2670	deletion
chr8	12237311	12251515	14205	deletion
chr8	13594464	13594628	165	deletion
chr8	13778059	13778385	327	deletion
chr8	15001266	15001586	321	deletion
chr8	15219341	15219425	85	deletion
chr8	17732990	17733096	107	deletion
chr8	19055258	19055530	273	deletion
chr8	19980262	19980577	316	deletion
chr8	23447840	23447890	51	deletion
chr8	24972437	24990950	18514	deletion
chr8	25066682	25070659	3978	deletion
chr8	25327221	25327278	58	deletion
chr8	26879422	26880953	1532	deletion
chr8	30392277	30392581	305	deletion
chr8	30603903	30605523	1621	deletion
chr8	31571241	31571594	354	deletion
chr8	32679960	32691259	11300	deletion
chr8	34426188	34426252	65	deletion
chr8	37050879	37051853	975	deletion
chr8	39195825	39389230	193406	deletion
chr8	39232005	39287823	55819	deletion
chr8	39303973	39308306	4334	deletion
chr8	39306887	39312031	5145	deletion
chr8	39311276	39321581	10306	deletion
chr8	39737280	39737510	231	deletion
chr8	39765314	39765646	333	deletion
chr8	39885685	39890841	5157	deletion
chr8	39976061	39976151	91	deletion
chr8	40469706	40470386	681	deletion
chr8	40774597	40779782	5186	deletion
chr8	41279328	41279651	324	deletion
chr8	42190387	42194352	3966	deletion
chr8	46991405	46992654	1250	deletion
chr8	46991586	46992440	855	deletion
chr8	47405849	47407908	2060	deletion
chr8	49093381	49093979	599	deletion
chr8	50009190	50009334	145	deletion
chr8	52023761	52024037	277	deletion
chr8	52060995	52061306	312	deletion
chr8	52737961	52738284	324	deletion
chr8	56107697	56108054	358	deletion
chr8	56401202	56401518	317	deletion
chr8	56676277	56676407	131	deletion
chr8	59078452	59078788	337	deletion
chr8	61204986	61205303	318	deletion
chr8	61945872	61946021	150	deletion
chr8	62169158	62169209	52	deletion
chr8	68727320	68727652	333	deletion
chr8	72551405	72551739	335	deletion
chr8	75362835	75366959	4125	deletion
chr8	84959372	84959555	184	deletion
chr8	89351927	89352023	97	deletion
chr8	89392207	89392514	308	deletion
chr8	91069173	91069495	323	deletion
chr8	94072346	94077192	4847	deletion
chr8	96875231	96879582	4352	deletion
chr8	97098073	97098425	353	deletion
chr8	98595392	98595731	340	deletion
chr8	98783448	98783780	333	deletion
chr8	103994623	103996788	2166	deletion
chr8	106670518	106670838	321	deletion
chr8	107511093	107511418	326	deletion
chr8	107728555	107728885	331	deletion
chr8	108120234	108120557	324	deletion
chr8	110234722	110235045	324	deletion
chr8	110510307	110510629	323	deletion
chr8	112294057	112297142	3086	deletion
chr8	113225848	113226191	344	deletion
chr8	114862620	114862753	134	deletion
chr8	114934391	114934683	293	deletion
chr8	115079316	115080675	1360	deletion
chr8	115997801	115998360	560	deletion
chr8	116488216	116488545	330	deletion
chr8	118223529	118223809	281	deletion
chr8	118712788	118713119	332	deletion
chr8	118873794	118875589	1796	deletion
chr8	120154534	120161210	6677	deletion
chr8	121681672	121681991	320	deletion
chr8	126681375	126681706	332	deletion
chr8	127192196	127194569	2374	deletion
chr8	131850720	131852723	2004	deletion
chr8	132168283	132168596	314	deletion
chr8	132277657	132280535	2879	deletion
chr8	137160271	137163814	3544	deletion
chr8	137716813	137717139	327	deletion
chr8	138742943	138743864	922	deletion
chr8	138743347	138743803	457	deletion
chr8	138860548	138860872	325	deletion
chr8	140014070	140014187	118	deletion
chr8	142398327	142398400	74	deletion
chr8	143494784	143495714	931	deletion
chr8	144700481	144714696	14216	deletion
chr8	144709682	144710111	430	deletion
chr8	145234823	145234878	56	deletion
chr8	146042931	146043066	136	deletion
chr8	146057037	146057833	797	deletion
chr8	146192869	146193180	312	deletion
chr9	3780616	3780942	327	deletion
chr9	4346658	4346969	312	deletion
chr9	4376386	4377625	1240	deletion
chr9	5641637	5642808	1172	deletion
chr9	6729099	6730088	990	deletion
chr9	6999377	6999684	308	deletion
chr9	7371803	7372116	314	deletion
chr9	8640832	8641676	845	deletion
chr9	9950428	9950758	331	deletion
chr9	10404415	10405176	762	deletion
chr9	10404562	10405091	530	deletion
chr9	10498740	10499050	311	deletion
chr9	15394880	15395196	317	deletion
chr9	15602580	15602666	87	deletion
chr9	15815277	15821947	6671	deletion
chr9	17909347	17912848	3502	deletion
chr9	18751826	18752116	291	deletion
chr9	22496525	22504350	7826	deletion
chr9	22653359	22653768	410	deletion
chr9	22999487	22999819	333	deletion
chr9	23362812	23377678	14867	deletion
chr9	23370987	23372431	1445	deletion
chr9	25594087	25594448	362	deletion
chr9	28584919	28585011	93	deletion
chr9	29092522	29098026	5505	deletion
chr9	29624691	29625012	322	deletion
chr9	30004922	30004992	71	deletion
chr9	30491283	30491594	312	deletion
chr9	31239842	31240052	211	deletion
chr9	31291353	31292673	1321	deletion
chr9	33213068	33213929	862	deletion
chr9	33213125	33213403	279	deletion
chr9	35803096	35803399	304	deletion
chr9	36008969	36009033	65	deletion
chr9	36362880	36364079	1200	deletion
chr9	43612172	43623150	10979	deletion
chr9	44235869	44252311	16443	deletion
chr9	44255190	44276471	21282	deletion
chr9	71665323	71665557	235	deletion
chr9	71738119	71743359	5241	deletion
chr9	71777926	71778244	319	deletion
chr9	71804520	71804997	478	deletion
chr9	71895338	71896537	1200	deletion
chr9	73463597	73463913	317	deletion
chr9	75669517	75669796	280	deletion
chr9	77524150	77524337	188	deletion
chr9	78736726	78737038	313	deletion
chr9	79124512	79124828	317	deletion
chr9	83071620	83072069	450	deletion
chr9	83630437	83630750	314	deletion
chr9	83967915	83970682	2768	deletion
chr9	85033845	85034187	343	deletion
chr9	87901405	87901712	308	deletion
chr9	89154576	89155912	1337	deletion
chr9	89799093	89799407	315	deletion
chr9	91501994	91502058	65	deletion
chr9	92098585	92098649	65	deletion
chr9	95884696	95884756	61	deletion
chr9	96500167	96503037	2871	deletion
chr9	97292906	97293231	326	deletion
chr9	100761058	100761388	331	deletion
chr9	101309042	101311668	2627	deletion
chr9	101347967	101348322	356	deletion
chr9	104219699	104220378	680	deletion
chr9	104443961	104444727	767	deletion
chr9	104714844	104724482	9639	deletion
chr9	105162485	105162668	184	deletion
chr9	106568286	106569743	1458	deletion
chr9	107400973	107401287	315	deletion
chr9	109024116	109024427	312	deletion
chr9	114902342	114902657	316	deletion
chr9	115937084	115937379	296	deletion
chr9	118109642	118109987	346	deletion
chr9	119477063	119477397	335	deletion
chr9	121371514	121371569	56	deletion
chr9	122531834	122532152	319	deletion
chr9	124642001	124642134	134	deletion
chr9	131412056	131413976	1921	deletion
chr9	131700957	131702150	1194	deletion
chr9	132026730	132028136	1407	deletion
chr9	133030640	133034805	4166	deletion
chr9	135296997	135297073	77	deletion
chr9	136379210	136379552	343	deletion
chr9	136414101	136414425	325	deletion
chr9	136625167	136626268	1102	deletion
chr9	136761039	136761267	229	deletion
chr9	138214060	138217603	3544	deletion
chr9	138479100	138480204	1105	deletion
chr9	138562333	138562389	57	deletion
chr9	140253527	140255973	2447	deletion
chr10	1537791	1537898	108	deletion
chr10	4290058	4291690	1633	deletion
chr10	4634801	4635120	320	deletion
chr10	4708523	4710520	1998	deletion
chr10	5889589	5892807	3219	deletion
chr10	6097370	6097868	499	deletion
chr10	7077041	7078303	1263	deletion
chr10	8781978	8782307	330	deletion
chr10	9436189	9436251	63	deletion
chr10	10075348	10075398	51	deletion
chr10	10493409	10493732	324	deletion
chr10	12596183	12596570	388	deletion
chr10	14936348	14936665	318	deletion
chr10	15532464	15532774	311	deletion
chr10	18503073	18503589	517	deletion
chr10	19397308	19397645	338	deletion
chr10	19504645	19504784	140	deletion
chr10	19996544	19998179	1636	deletion
chr10	20667245	20667565	321	deletion
chr10	23635492	23635621	130	deletion
chr10	24376838	24378445	1608	deletion
chr10	26354751	26355068	318	deletion
chr10	26767941	26768247	307	deletion
chr10	27224091	27228168	4078	deletion
chr10	29712145	29712720	576	deletion
chr10	29742213	29742935	723	deletion
chr10	29883209	29883264	56	deletion
chr10	31246748	31251766	5019	deletion
chr10	31443354	31444868	1515	deletion
chr10	31443804	31444139	336	deletion
chr10	32705726	32706064	339	deletion
chr10	33492640	33492929	290	deletion
chr10	42701553	42716791	15239	deletion
chr10	44675233	44675325	93	deletion
chr10	49917156	49917479	324	deletion
chr10	53203693	53214227	10535	deletion
chr10	53827667	53827985	319	deletion
chr10	54860810	54861129	320	deletion
chr10	57702025	57702365	341	deletion
chr10	58863547	58863866	320	deletion
chr10	59209793	59211848	2056	deletion
chr10	59256852	59258100	1249	deletion
chr10	61365481	61365800	320	deletion
chr10	63743614	63743792	179	deletion
chr10	65509251	65511405	2155	deletion
chr10	66841805	66842061	257	deletion
chr10	71280917	71291284	10368	deletion
chr10	71314957	71315065	109	deletion
chr10	72448735	72451343	2609	deletion
chr10	73256581	73256701	121	deletion
chr10	78255575	78261021	5447	deletion
chr10	78800902	78801221	320	deletion
chr10	81188158	81188234	77	deletion
chr10	81474561	81502396	27836	deletion
chr10	82904660	82904914	255	deletion
chr10	84400756	84400905	150	deletion
chr10	88666175	88666515	341	deletion
chr10	89275802	89276561	760	deletion
chr10	91547384	91547720	337	deletion
chr10	91809911	91810221	311	deletion
chr10	92969225	92969563	339	deletion
chr10	93633333	93634563	1231	deletion
chr10	94134432	94137766	3335	deletion
chr10	95545481	95546492	1012	deletion
chr10	99034741	99037238	2498	deletion
chr10	99417568	99417626	59	deletion
chr10	100025125	100025464	340	deletion
chr10	100688639	100702031	13393	deletion
chr10	105053207	105054215	1009	deletion
chr10	105097522	105097836	315	deletion
chr10	107252997	107253348	352	deletion
chr10	107950652	107951600	949	deletion
chr10	108030304	108032575	2272	deletion
chr10	114112179	114116659	4481	deletion
chr10	114157784	114158122	339	deletion
chr10	117711613	117711999	387	deletion
chr10	119634274	119634605	332	deletion
chr10	121046814	121046865	52	deletion
chr10	122226691	122228857	2167	deletion
chr10	122701143	122701437	295	deletion
chr10	127745180	127745980	801	deletion
chr10	128106472	128106786	315	deletion
chr10	132372179	132372324	146	deletion
chr10	132635396	132638414	3019	deletion
chr10	132909082	132912781	3700	deletion
chr10	132988697	132991196	2500	deletion
chr11	190950	191169	220	deletion
chr11	677313	677769	457	deletion
chr11	4248265	4353229	104965	deletion
chr11	4255506	4278147	22642	deletion
chr11	4264092	4309730	45639	deletion
chr11	4272149	4327511	55363	deletion
chr11	4968456	4975835	7380	deletion
chr11	4972926	4973837	912	deletion
chr11	5106964	5107211	248	deletion
chr11	5760086	5762366	2281	deletion
chr11	6881402	6881922	521	deletion
chr11	7428579	7428910	332	deletion
chr11	7716903	7717219	317	deletion
chr11	7790355	7791994	1640	deletion
chr11	8326057	8326195	139	deletion
chr11	9525772	9526790	1019	deletion
chr11	10260036	10261329	1294	deletion
chr11	10292738	10293842	1105	deletion
chr11	11875573	11876539	967	deletion
chr11	12152544	12152868	325	deletion
chr11	12943732	12944009	278	deletion
chr11	14348310	14348626	317	deletion
chr11	16582093	16582183	91	deletion
chr11	16587158	16587294	137	deletion
chr11	16597563	16597886	324	deletion
chr11	16996173	16996599	427	deletion
chr11	17195839	17196152	314	deletion
chr11	18165198	18165285	88	deletion
chr11	22010475	22010544	70	deletion
chr11	22470785	22472850	2066	deletion
chr11	25680026	25680080	55	deletion
chr11	27307869	27308202	334	deletion
chr11	27657262	27657596	335	deletion
chr11	29007143	29012766	5624	deletion
chr11	29139370	29140327	958	deletion
chr11	29748267	29748603	337	deletion
chr11	29967582	29968470	889	deletion
chr11	31152431	31152747	317	deletion
chr11	31393768	31397650	3883	deletion
chr11	34728119	34728613	495	deletion
chr11	37793218	37793347	130	deletion
chr11	41007018	41007340	323	deletion
chr11	41818199	41819025	827	deletion
chr11	41822280	41822607	328	deletion
chr11	42464098	42464409	312	deletion
chr11	43891829	43892165	337	deletion
chr11	43909603	43909911	309	deletion
chr11	45429848	45431615	1768	deletion
chr11	47057588	47063700	6113	deletion
chr11	48120061	48120370	310	deletion
chr11	48600857	48604286	3430	deletion
chr11	48734744	48736963	2220	deletion
chr11	48880634	48881844	1211	deletion
chr11	48928943	48929253	311	deletion
chr11	50234630	50234680	51	deletion
chr11	50640269	50641124	856	deletion
chr11	51341174	51362976	21803	deletion
chr11	51346696	51348982	2287	deletion
chr11	51353224	51367675	14452	deletion
chr11	51577840	51581765	3926	deletion
chr11	55368372	55426969	58598	deletion
chr11	55391325	55395116	3792	deletion
chr11	55434292	55443935	9644	deletion
chr11	55445715	55457586	11872	deletion
chr11	57962828	57963155	328	deletion
chr11	58166965	58168146	1182	deletion
chr11	58587133	58587988	856	deletion
chr11	58594195	58596027	1833	deletion
chr11	61107785	61108124	340	deletion
chr11	61944785	61945082	298	deletion
chr11	64268439	64268499	61	deletion
chr11	65642108	65643520	1413	deletion
chr11	66711479	66713552	2074	deletion
chr11	67642222	67644907	2686	deletion
chr11	68183089	68183404	316	deletion
chr11	69400834	69401399	566	deletion
chr11	71861597	71861912	316	deletion
chr11	74145057	74145404	348	deletion
chr11	81856334	81862981	6648	deletion
chr11	81860298	81861052	755	deletion
chr11	89932513	89932852	340	deletion
chr11	93102800	93103118	319	deletion
chr11	93679228	93681405	2178	deletion
chr11	94091791	94091841	51	deletion
chr11	96614759	96615086	328	deletion
chr11	99276322	99276662	341	deletion
chr11	101416772	101417102	331	deletion
chr11	102471846	102472162	317	deletion
chr11	102751102	102752804	1703	deletion
chr11	103087928	103088084	157	deletion
chr11	104180380	104180723	344	deletion
chr11	104267742	104273236	5495	deletion
chr11	107158610	107158665	56	deletion
chr11	109930919	109930994	76	deletion
chr11	114397160	114397230	71	deletion
chr11	123230019	123230075	57	deletion
chr11	124775004	124778380	3377	deletion
chr11	124830138	124830246	109	deletion
chr11	125053085	125053375	291	deletion
chr11	125719438	125719592	155	deletion
chr11	127787314	127787416	103	deletion
chr11	132558585	132558874	290	deletion
chr11	134601920	134607017	5098	deletion
chr11	134803512	134805507	1996	deletion
chr12	240152	240208	57	deletion
chr12	292172	297979	5808	deletion
chr12	377419	384772	7354	deletion
chr12	1028764	1029616	853	deletion
chr12	1864004	1864320	317	deletion
chr12	2300995	2301051	57	deletion
chr12	6907383	6907639	257	deletion
chr12	8558501	8568269	9769	deletion
chr12	8558618	8591535	32918	deletion
chr12	8568920	8587027	18108	deletion
chr12	8625578	8625889	312	deletion
chr12	9016853	9017888	1036	deletion
chr12	9635128	9688881	53754	deletion
chr12	9722037	9723011	975	deletion
chr12	10703487	10703814	328	deletion
chr12	11222191	11249671	27481	deletion
chr12	11258524	11258838	315	deletion
chr12	11288103	11288156	54	deletion
chr12	11341898	11342212	315	deletion
chr12	11515723	11544432	28710	deletion
chr12	12200979	12201101	123	deletion
chr12	13725912	13726562	651	deletion
chr12	13941609	13941706	98	deletion
chr12	14052329	14052822	494	deletion
chr12	14258601	14258932	332	deletion
chr12	16420132	16421288	1157	deletion
chr12	22047473	22047575	103	deletion
chr12	23795725	23796038	314	deletion
chr12	23939446	23940212	767	deletion
chr12	24460412	24460701	290	deletion
chr12	27433987	27434318	332	deletion
chr12	30371300	30371728	429	deletion
chr12	32963599	32963914	316	deletion
chr12	34845067	34849183	4117	deletion
chr12	37991227	37994637	3411	deletion
chr12	38009953	38018211	8259	deletion
chr12	38084722	38086524	1803	deletion
chr12	41183193	41183503	311	deletion
chr12	41757437	41757525	89	deletion
chr12	42238053	42238877	825	deletion
chr12	45903207	45909947	6741	deletion
chr12	45948359	45948444	86	deletion
chr12	47075350	47075698	349	deletion
chr12	48708487	48711018	2532	deletion
chr12	51216448	51218462	2015	deletion
chr12	54245407	54245696	290	deletion
chr12	55127306	55127366	61	deletion
chr12	62295031	62295217	187	deletion
chr12	71602363	71604480	2118	deletion
chr12	72356517	72358157	1641	deletion
chr12	72739802	72739855	54	deletion
chr12	74571808	74572021	214	deletion
chr12	83844044	83844608	565	deletion
chr12	83959217	83959533	317	deletion
chr12	84042269	84042582	314	deletion
chr12	84484484	84484800	317	deletion
chr12	84593115	84596020	2906	deletion
chr12	86523315	86523635	321	deletion
chr12	90487031	90491708	4678	deletion
chr12	94358328	94358640	313	deletion
chr12	95244023	95244449	427	deletion
chr12	95344056	95344366	311	deletion
chr12	96010454	96012414	1961	deletion
chr12	96233490	96236776	3287	deletion
chr12	98669930	98672101	2172	deletion
chr12	98955382	98959032	3651	deletion
chr12	99793931	99802772	8842	deletion
chr12	100288337	100291779	3443	deletion
chr12	102102410	102107115	4706	deletion
chr12	105773514	105773838	325	deletion
chr12	115023765	115023828	64	deletion
chr12	122947416	122947466	51	deletion
chr12	123010338	123010667	330	deletion
chr12	124795816	124795936	121	deletion
chr12	126825401	126825492	92	deletion
chr12	127199948	127200287	340	deletion
chr12	127502624	127502852	229	deletion
chr12	127660426	127660752	327	deletion
chr12	127947266	127947318	53	deletion
chr12	128037977	128038294	318	deletion
chr12	130060287	130060618	332	deletion
chr13	20342595	20343472	878	deletion
chr13	22574676	22574770	95	deletion
chr13	23055208	23055515	308	deletion
chr13	23632424	23637293	4870	deletion
chr13	24057640	24057972	333	deletion
chr13	24710954	24711268	315	deletion
chr13	25721017	25721336	320	deletion
chr13	28268151	28269060	910	deletion
chr13	29891562	29891873	312	deletion
chr13	29954757	29955081	325	deletion
chr13	31043601	31043825	225	deletion
chr13	31175585	31175920	336	deletion
chr13	31703504	31705692	2189	deletion
chr13	34192594	34193335	742	deletion
chr13	36806770	36806861	92	deletion
chr13	36818914	36818975	62	deletion
chr13	37414451	37414779	329	deletion
chr13	39057317	39060204	2888	deletion
chr13	39934236	39935552	1317	deletion
chr13	40028469	40028791	323	deletion
chr13	42946047	42946378	332	deletion
chr13	44380306	44380651	346	deletion
chr13	45042429	45043106	678	deletion
chr13	48015694	48015798	105	deletion
chr13	48419925	48420081	157	deletion
chr13	51069347	51075082	5736	deletion
chr13	51551934	51552263	330	deletion
chr13	55941166	55941469	304	deletion
chr13	56151096	56151219	124	deletion
chr13	57975500	57975848	349	deletion
chr13	60172490	60172823	334	deletion
chr13	65637801	65638216	416	deletion
chr13	67174780	67177425	2646	deletion
chr13	67950542	67950594	53	deletion
chr13	69966662	69966961	300	deletion
chr13	70079642	70079696	55	deletion
chr13	72386637	72386687	51	deletion
chr13	72477264	72480580	3317	deletion
chr13	72807612	72812361	4750	deletion
chr13	72843031	72846923	3893	deletion
chr13	74074911	74075239	329	deletion
chr13	76639273	76639600	328	deletion
chr13	78997598	78998715	1118	deletion
chr13	79661067	79661402	336	deletion
chr13	79757405	79757461	57	deletion
chr13	80678313	80678630	318	deletion
chr13	81747236	81747564	329	deletion
chr13	82355641	82355696	56	deletion
chr13	83165934	83172206	6273	deletion
chr13	83179448	83179755	308	deletion
chr13	85929515	85929693	179	deletion
chr13	85936698	85937632	935	deletion
chr13	89003264	89003600	337	deletion
chr13	91160038	91160287	250	deletion
chr13	92111709	92111830	122	deletion
chr13	92279248	92279583	336	deletion
chr13	98721236	98721556	321	deletion
chr13	99254021	99258251	4231	deletion
chr13	101625773	101625871	99	deletion
chr13	101894135	101896428	2294	deletion
chr13	101906943	101907262	320	deletion
chr13	103931643	103931958	316	deletion
chr13	104009854	104010173	320	deletion
chr13	104091776	104092258	483	deletion
chr13	104144377	104144660	284	deletion
chr13	105161209	105161523	315	deletion
chr13	105708090	105708434	345	deletion
chr13	106449327	106449921	595	deletion
chr13	107924538	107924861	324	deletion
chr13	108603779	108603844	66	deletion
chr13	109361752	109362442	691	deletion
chr13	111559414	111559652	239	deletion
chr13	111703587	111703667	81	deletion
chr13	113991046	113991116	71	deletion
chr13	114505558	114506637	1080	deletion
chr14	20550914	20555141	4228	deletion
chr14	21536131	21536457	327	deletion
chr14	21778185	21778397	213	deletion
chr14	21952624	21954666	2043	deletion
chr14	23922251	23922650	400	deletion
chr14	24394552	24394605	54	deletion
chr14	24437924	24474887	36964	deletion
chr14	24449758	24464787	15030	deletion
chr14	26147100	26147457	358	deletion
chr14	26283834	26284791	958	deletion
chr14	26701607	26701918	312	deletion
chr14	26821872	26821968	97	deletion
chr14	29728038	29728802	765	deletion
chr14	33391979	33392320	342	deletion
chr14	33435780	33436003	224	deletion
chr14	34514028	34514838	811	deletion
chr14	38245235	38245451	217	deletion
chr14	39004499	39005026	528	deletion
chr14	40609821	40617662	7842	deletion
chr14	41122391	41122487	97	deletion
chr14	41602366	41602417	52	deletion
chr14	43899449	43899532	84	deletion
chr14	46577923	46578243	321	deletion
chr14	48334241	48334556	316	deletion
chr14	50118870	50119027	158	deletion
chr14	54564051	54564385	335	deletion
chr14	59883503	59884059	557	deletion
chr14	60341398	60343244	1847	deletion
chr14	65606353	65608023	1671	deletion
chr14	68603032	68603740	709	deletion
chr14	68995379	68995453	75	deletion
chr14	70658731	70658781	51	deletion
chr14	70687829	70689462	1634	deletion
chr14	71320960	71321253	294	deletion
chr14	73997195	74024603	27409	deletion
chr14	74011083	74024007	12925	deletion
chr14	74239803	74246948	7146	deletion
chr14	78124955	78125062	108	deletion
chr14	78249852	78250190	339	deletion
chr14	79653926	79654025	100	deletion
chr14	80106272	80115058	8787	deletion
chr14	81469115	81469427	313	deletion
chr14	81597040	81597359	320	deletion
chr14	82499115	82503327	4213	deletion
chr14	83019601	83019882	282	deletion
chr14	85139129	85139627	499	deletion
chr14	87858056	87858383	328	deletion
chr14	94235337	94235393	57	deletion
chr14	98783966	98785085	1120	deletion
chr14	98822594	98822671	78	deletion
chr14	100844997	100845330	334	deletion
chr14	101990866	101991202	337	deletion
chr14	105417023	105418385	1363	deletion
chr15	22336904	22343964	7061	deletion
chr15	23671395	23674750	3356	deletion
chr15	24207057	24207366	310	deletion
chr15	25931435	25932384	950	deletion
chr15	25931804	25932022	219	deletion
chr15	27483242	27483346	105	deletion
chr15	29411474	29411896	423	deletion
chr15	32291220	32291528	309	deletion
chr15	35009016	35009351	336	deletion
chr15	39372403	39373464	1062	deletion
chr15	39520102	39520442	341	deletion
chr15	39744385	39744852	468	deletion
chr15	40896391	40896443	53	deletion
chr15	41604020	41604430	411	deletion
chr15	42017735	42018067	333	deletion
chr15	46067964	46068314	351	deletion
chr15	51897701	51898040	340	deletion
chr15	52525183	52525516	334	deletion
chr15	55429892	55430213	322	deletion
chr15	58282108	58282214	107	deletion
chr15	59712886	59713217	332	deletion
chr15	64633178	64633503	326	deletion
chr15	64664107	64664226	120	deletion
chr15	64843787	64844213	427	deletion
chr15	66633812	66634133	322	deletion
chr15	66706536	66706683	148	deletion
chr15	71708614	71713685	5072	deletion
chr15	72385965	72388158	2194	deletion
chr15	76884546	76895794	11249	deletion
chr15	77330749	77332719	1971	deletion
chr15	77910861	77911235	375	deletion
chr15	79084263	79084355	93	deletion
chr15	79891843	79892164	322	deletion
chr15	82565779	82567876	2098	deletion
chr15	83551623	83557675	6053	deletion
chr15	84541434	84543838	2405	deletion
chr15	86057007	86059202	2196	deletion
chr15	91173974	91174307	334	deletion
chr15	93747481	93747545	65	deletion
chr15	94933278	94933346	69	deletion
chr15	98842312	98843808	1497	deletion
chr15	99574506	99575633	1128	deletion
chr15	100097884	100097934	51	deletion
chr15	101341489	101342374	886	deletion
chr15	101453067	101453376	310	deletion
chr16	998832	1000718	1887	deletion
chr16	10924958	10925626	669	deletion
chr16	11683732	11685291	1560	deletion
chr16	13294446	13296481	2036	deletion
chr16	14075622	14075741	120	deletion
chr16	19230429	19230781	353	deletion
chr16	19945551	19967585	22035	deletion
chr16	19959365	19966088	6724	deletion
chr16	20545137	20554003	8867	deletion
chr16	23047727	23049533	1807	deletion
chr16	23528535	23528848	314	deletion
chr16	23910886	23911192	307	deletion
chr16	25340109	25343128	3020	deletion
chr16	25639366	25640144	779	deletion
chr16	26608023	26608365	343	deletion
chr16	26963254	26963386	133	deletion
chr16	49036072	49036207	136	deletion
chr16	49979396	49979710	315	deletion
chr16	57326358	57328153	1796	deletion
chr16	57725354	57727833	2480	deletion
chr16	58819558	58819633	76	deletion
chr16	60032082	60032396	315	deletion
chr16	62046861	62047194	334	deletion
chr16	62544334	62550663	6330	deletion
chr16	63442423	63442753	331	deletion
chr16	66823193	66823527	335	deletion
chr16	70553009	70553329	321	deletion
chr16	72753292	72753597	306	deletion
chr16	75429831	75430673	843	deletion
chr16	76168648	76168753	106	deletion
chr16	76294912	76295032	121	deletion
chr16	76539138	76544021	4884	deletion
chr16	78171653	78172364	712	deletion
chr16	78876665	78877564	900	deletion
chr16	80196900	80197002	103	deletion
chr16	80468630	80468943	314	deletion
chr16	81173808	81174324	517	deletion
chr16	81619267	81619360	94	deletion
chr16	82164197	82164444	248	deletion
chr16	84501432	84504122	2691	deletion
chr16	85149501	85150074	574	deletion
chr16	86284308	86284616	309	deletion
chr16	87981799	87981853	55	deletion
chr16	88280505	88280986	482	deletion
chr17	185812	185874	63	deletion
chr17	193715	193794	80	deletion
chr17	193757	197095	3339	deletion
chr17	723720	724862	1143	deletion
chr17	1097737	1098192	456	deletion
chr17	2719916	2721218	1303	deletion
chr17	3734770	3735834	1065	deletion
chr17	5595707	5597504	1798	deletion
chr17	6988699	6989940	1242	deletion
chr17	10203420	10203771	352	deletion
chr17	11430197	11430247	51	deletion
chr17	11557370	11557691	322	deletion
chr17	12196579	12196896	318	deletion
chr17	13220477	13220804	328	deletion
chr17	14189910	14191557	1648	deletion
chr17	15863568	15863886	319	deletion
chr17	17230370	17231247	878	deletion
chr17	18359814	18376676	16863	deletion
chr17	18418796	18465083	46288	deletion
chr17	18421015	18422388	1374	deletion
chr17	18729995	18745198	15204	deletion
chr17	20662625	20663102	478	deletion
chr17	26780360	26783483	3124	deletion
chr17	31477704	31477885	182	deletion
chr17	34376278	34376609	332	deletion
chr17	35143423	35143742	320	deletion
chr17	35755635	35760346	4712	deletion
chr17	35755640	35758781	3142	deletion
chr17	36963475	36964937	1463	deletion
chr17	39421554	39432271	10718	deletion
chr17	51852763	51860720	7958	deletion
chr17	52705176	52705226	51	deletion
chr17	55089734	55092841	3108	deletion
chr17	60934361	60934485	125	deletion
chr17	64930540	64930856	317	deletion
chr17	65520854	65521184	331	deletion
chr17	65727354	65727630	277	deletion
chr17	66960926	66961259	334	deletion
chr17	67087651	67087962	312	deletion
chr17	69334976	69335036	61	deletion
chr17	72393115	72393249	135	deletion
chr17	74987520	74987839	320	deletion
chr17	75988282	75988597	316	deletion
chr17	76282240	76283435	1196	deletion
chr17	77125448	77125603	156	deletion
chr17	78834683	78835348	666	deletion
chr17	79470460	79471473	1014	deletion
chr17	81025596	81025682	87	deletion
chr18	2472723	2472837	115	deletion
chr18	4955590	4955987	398	deletion
chr18	5324643	5326242	1600	deletion
chr18	5325026	5325315	290	deletion
chr18	9225123	9225460	338	deletion
chr18	9621959	9622233	275	deletion
chr18	10222279	10223606	1328	deletion
chr18	10797162	10797338	177	deletion
chr18	13143139	13144147	1009	deletion
chr18	21990632	21992075	1444	deletion
chr18	23473581	23473650	70	deletion
chr18	24571615	24572338	724	deletion
chr18	26363743	26364064	322	deletion
chr18	27629680	27630006	327	deletion
chr18	27872570	27872899	330	deletion
chr18	32661954	32662271	318	deletion
chr18	37061632	37061962	331	deletion
chr18	38259899	38266756	6858	deletion
chr18	38864885	38868159	3275	deletion
chr18	43261003	43261328	326	deletion
chr18	43345201	43345281	81	deletion
chr18	44338417	44338754	338	deletion
chr18	44382709	44383059	351	deletion
chr18	44927632	44929132	1501	deletion
chr18	45379613	45379807	195	deletion
chr18	45996143	45996460	318	deletion
chr18	46159351	46159429	79	deletion
chr18	46979009	46979603	595	deletion
chr18	47694968	47698389	3422	deletion
chr18	50462570	50463032	463	deletion
chr18	50612385	50612967	583	deletion
chr18	50925977	50926300	324	deletion
chr18	51952950	51956960	4011	deletion
chr18	54244955	54245645	691	deletion
chr18	54946735	54948718	1984	deletion
chr18	55671122	55671428	307	deletion
chr18	59672757	59674196	1440	deletion
chr18	62385767	62386081	315	deletion
chr18	62996845	62996926	82	deletion
chr18	63533238	63533582	345	deletion
chr18	63723836	63732368	8533	deletion
chr18	63766845	63769201	2357	deletion
chr18	66228960	66229340	381	deletion
chr18	67949598	67949923	326	deletion
chr18	68383989	68387114	3126	deletion
chr18	68846724	68847058	335	deletion
chr18	70353219	70353421	203	deletion
chr18	71273396	71273717	322	deletion
chr18	71444207	71444542	336	deletion
chr18	72152428	72152768	341	deletion
chr18	72779980	72780030	51	deletion
chr18	73570006	73570331	326	deletion
chr18	73901640	73902034	395	deletion
chr18	74347197	74348009	813	deletion
chr18	74365364	74365670	307	deletion
chr18	74769770	74770071	302	deletion
chr18	75266983	75268167	1185	deletion
chr18	75267029	75267561	533	deletion
chr18	76202129	76203349	1221	deletion
chr18	76662372	76666356	3985	deletion
chr18	76664254	76665058	805	deletion
chr18	77057708	77058975	1268	deletion
chr18	77309946	77312089	2144	deletion
chr18	77792972	77793024	53	deletion
chr19	393559	395010	1452	deletion
chr19	2909164	2910884	1721	deletion
chr19	2909363	2910540	1178	deletion
chr19	3711008	3711333	326	deletion
chr19	3866386	3866447	62	deletion
chr19	11517418	11518619	1202	deletion
chr19	12556643	12558236	1594	deletion
chr19	12694867	12698924	4058	deletion
chr19	13775665	13776831	1167	deletion
chr19	15046391	15049476	3086	deletion
chr19	15750574	15750640	67	deletion
chr19	19258012	19258291	280	deletion
chr19	20595835	20717950	122116	deletion
chr19	20638288	20652748	14461	deletion
chr19	23140878	23142941	2064	deletion
chr19	23320788	23321105	318	deletion
chr19	23465135	23466785	1651	deletion
chr19	23655174	23655231	58	deletion
chr19	27961358	27963241	1884	deletion
chr19	31287472	31289746	2275	deletion
chr19	35661065	35665796	4732	deletion
chr19	36662694	36662964	271	deletion
chr19	36840752	36847074	6323	deletion
chr19	37046181	37046497	317	deletion
chr19	37284317	37284627	311	deletion
chr19	46278623	46279603	981	deletion
chr19	46314916	46316828	1913	deletion
chr19	46622653	46628256	5604	deletion
chr19	51077885	51082507	4623	deletion
chr19	51776390	51776701	312	deletion
chr19	52134835	52149093	14259	deletion
chr19	52948969	52949075	107	deletion
chr19	53096015	53097618	1604	deletion
chr19	53422195	53424196	2002	deletion
chr19	54383503	54383711	209	deletion
chr19	54810487	54811699	1213	deletion
chr19	54810732	54811514	783	deletion
chr19	55338842	55355281	16440	deletion
chr19	55470570	55472052	1483	deletion
chr19	56041811	56042147	337	deletion
chr19	56580958	56581008	51	deletion
chr19	57458398	57458462	65	deletion
chr20	594427	594481	55	deletion
chr20	1069158	1069229	72	deletion
chr20	1389096	1390815	1720	deletion
chr20	1560739	1593685	32947	deletion
chr20	1589901	1593853	3953	deletion
chr20	2359923	2360518	596	deletion
chr20	2864001	2864323	323	deletion
chr20	3037866	3038182	317	deletion
chr20	5942987	5943316	330	deletion
chr20	6150945	6151277	333	deletion
chr20	7274336	7274649	314	deletion
chr20	9149569	9149622	54	deletion
chr20	9696761	9696815	55	deletion
chr20	11517265	11517588	324	deletion
chr20	14529068	14529381	314	deletion
chr20	15711606	15712437	832	deletion
chr20	16040301	16040395	95	deletion
chr20	19170061	19170377	317	deletion
chr20	21849902	21850189	288	deletion
chr20	23103317	23103618	302	deletion
chr20	24903696	24904414	719	deletion
chr20	26092755	26094314	1560	deletion
chr20	26260600	26261802	1203	deletion
chr20	26297587	26302710	5124	deletion
chr20	30899227	30899532	306	deletion
chr20	31327345	31328020	676	deletion
chr20	31525529	31529406	3878	deletion
chr20	33115811	33116144	334	deletion
chr20	35815609	35815921	313	deletion
chr20	36750806	36750868	63	deletion
chr20	37055110	37055815	706	deletion
chr20	38337632	38337769	138	deletion
chr20	38513081	38513177	97	deletion
chr20	41791262	41791447	186	deletion
chr20	42271862	42274588	2727	deletion
chr20	42481288	42483775	2488	deletion
chr20	42676125	42676524	400	deletion
chr20	44359412	44359524	113	deletion
chr20	48543735	48543815	81	deletion
chr20	50759193	50760918	1726	deletion
chr20	52647000	52658030	11031	deletion
chr20	53292651	53292965	315	deletion
chr20	54434518	54440716	6199	deletion
chr20	56079181	56080566	1386	deletion
chr20	59804673	59804723	51	deletion
chr20	59974166	59974487	322	deletion
chr20	61304237	61305144	908	deletion
chr20	61724537	61725820	1284	deletion
chr20	61724701	61725601	901	deletion
chr20	62267510	62268021	512	deletion
chr21	14981354	15016529	35176	deletion
chr21	15460778	15461862	1085	deletion
chr21	16275282	16275361	80	deletion
chr21	18612378	18613698	1321	deletion
chr21	24828945	24829264	320	deletion
chr21	25710159	25710603	445	deletion
chr21	26825131	26825398	268	deletion
chr21	30552224	30552588	365	deletion
chr21	30601816	30602156	341	deletion
chr21	37014963	37015170	208	deletion
chr21	39863887	39863992	106	deletion
chr21	39900346	39900670	325	deletion
chr21	41586865	41587190	326	deletion
chr21	41957248	41957367	120	deletion
chr21	42054568	42054759	192	deletion
chr21	42402882	42403203	322	deletion
chr21	43350074	43353473	3400	deletion
chr21	44970403	44973398	2996	deletion
chr21	45850285	45850611	327	deletion
chr21	47388020	47389729	1710	deletion
chr22	17026339	17027748	1410	deletion
chr22	17770283	17779065	8783	deletion
chr22	18047360	18047718	359	deletion
chr22	18057747	18060454	2708	deletion
chr22	18099516	18099826	311	deletion
chr22	18977575	18977640	66	deletion
chr22	19099906	19100607	702	deletion
chr22	20950623	20953843	3221	deletion
chr22	24054882	24054953	72	deletion
chr22	24276431	24279231	2801	deletion
chr22	24326713	24333476	6764	deletion
chr22	25576003	25576053	51	deletion
chr22	26891514	26891650	137	deletion
chr22	30214392	30214448	57	deletion
chr22	30737506	30737593	88	deletion
chr22	31776449	31780070	3622	deletion
chr22	33751615	33751766	152	deletion
chr22	34069804	34069925	122	deletion
chr22	35645163	35646142	980	deletion
chr22	37124157	37124258	102	deletion
chr22	37127073	37127245	173	deletion
chr22	37143062	37147890	4829	deletion
chr22	37143105	37144405	1301	deletion
chr22	40794210	40795234	1025	deletion
chr22	42140478	42140800	323	deletion
chr22	43101430	43102189	760	deletion
chr22	45252401	45253090	690	deletion
chr22	47656568	47656640	73	deletion
chr22	49077605	49077889	285	deletion
chr22	49750824	49750881	58	deletion
chr22	50664005	50664065	61	deletion
chrX	319121	319180	60	deletion
chrX	724352	725376	1025	deletion
chrX	910113	910845	733	deletion
chrX	1911061	1911661	601	deletion
chrX	3294909	3295535	627	deletion
chrX	3609471	3609526	56	deletion
chrX	4379954	4380006	53	deletion
chrX	5055345	5057501	2157	deletion
chrX	5570336	5570680	345	deletion
chrX	9698247	9698417	171	deletion
chrX	12434234	12436825	2592	deletion
chrX	16427679	16428212	534	deletion
chrX	17502753	17502822	70	deletion
chrX	17520616	17520931	316	deletion
chrX	20886928	20887286	359	deletion
chrX	32987321	32989080	1760	deletion
chrX	33208976	33209125	150	deletion
chrX	34438376	34443008	4633	deletion
chrX	35710355	35710586	232	deletion
chrX	40505174	40505498	325	deletion
chrX	43844741	43845580	840	deletion
chrX	47093162	47093215	54	deletion
chrX	47353120	47353759	640	deletion
chrX	48127600	48127762	163	deletion
chrX	58506835	58527574	20740	deletion
chrX	66103777	66103901	125	deletion
chrX	66333799	66333972	174	deletion
chrX	67123822	67130299	6478	deletion
chrX	69303060	69303274	215	deletion
chrX	70137290	70139954	2665	deletion
chrX	71357156	71357534	379	deletion
chrX	74599737	74599800	64	deletion
chrX	76030109	76030285	177	deletion
chrX	76881496	76881558	63	deletion
chrX	77121360	77123888	2529	deletion
chrX	77696852	77697450	599	deletion
chrX	78192990	78193423	434	deletion
chrX	78590426	78590497	72	deletion
chrX	78921957	78926007	4051	deletion
chrX	79846845	79846973	129	deletion
chrX	80407086	80411079	3994	deletion
chrX	81042501	81043081	581	deletion
chrX	81982368	81988139	5772	deletion
chrX	84482579	84482666	88	deletion
chrX	85537769	85538081	313	deletion
chrX	86137692	86137744	53	deletion
chrX	86286771	86287222	452	deletion
chrX	90760889	90760947	59	deletion
chrX	91678126	91680088	1963	deletion
chrX	91750760	91751796	1037	deletion
chrX	95050841	95051476	636	deletion
chrX	99436064	99436117	54	deletion
chrX	99510840	99512856	2017	deletion
chrX	101155257	101155309	53	deletion
chrX	105581887	105582752	866	deletion
chrX	108353221	108357383	4163	deletion
[truncated: 174 more rows]
